# Supplementary material for: Early immune responses anticipate HIV rebound and precede viral control
Source: bioRxiv. 2026 Mar 25:2026.03.23.713704. Preprint. [Version 1] doi: 10.64898/2026.03.23.713704 (PMC13041810; doi:10.64898/2026.03.23.713704)
Supplement: Supplement 1 [file media-1.xlsx]

## Sheet: Baseline-VC_x_NC
Symbol	EnsembleID	baseMean	log2FoldChange	lfcSE	stat	pvalue	padj	BioType
PHF1	ENSG00000112511.18	179.443	21.4823	4.47059	4.80526	1.5455e-06	0.000588836	protein_coding
LCN8	ENSG00000204001.10	41.8156	3.06601	0.800212	3.83149	0.000127367	0.00691225	protein_coding
SNX7	ENSG00000162627.17	12.6588	1.91424	0.400935	4.77444	1.80207e-06	0.000646977	protein_coding
ITGAD	ENSG00000156886.12	133.349	1.65727	0.464612	3.567	0.000361095	0.0136188	protein_coding
RASSF6	ENSG00000169435.14	39.712	1.57666	0.344935	4.57091	4.85619e-06	0.00105117	protein_coding
PXDN	ENSG00000130508.11	37.7741	1.51588	0.461863	3.28211	0.00103034	0.0259587	protein_coding
ACOT1	ENSG00000184227.8	56.7181	1.46907	0.446171	3.29261	0.000992612	0.0255839	protein_coding
DEPDC1	ENSG00000024526.17	11.5725	1.45548	0.415992	3.49883	0.000467309	0.0159241	protein_coding
LPAR3	ENSG00000171517.6	17.6595	1.43748	0.351509	4.08945	4.32406e-05	0.0036363	protein_coding
SHISA8	ENSG00000234965.3	24.0332	1.43515	0.355708	4.03463	5.46894e-05	0.00413359	protein_coding
SLCO4A1	ENSG00000101187.16	27.3109	1.42818	0.313507	4.55549	5.22629e-06	0.00105117	protein_coding
COL5A3	ENSG00000080573.7	611.214	1.40339	0.435097	3.22546	0.00125769	0.0292767	protein_coding
ROR1	ENSG00000185483.13	10.2674	1.39137	0.330455	4.21047	2.54836e-05	0.00261403	protein_coding
MMP9	ENSG00000100985.7	41.5273	1.37547	0.462455	2.97428	0.00293677	0.0497519	protein_coding
NLRP6	ENSG00000174885.13	124.684	1.35588	0.288093	4.7064	2.52127e-06	0.000784494	protein_coding
DLGAP5	ENSG00000126787.13	54.6038	1.34658	0.311212	4.32689	1.51227e-05	0.00203705	protein_coding
KRT72	ENSG00000170486.11	360.006	1.33703	0.354604	3.77048	0.000162931	0.0080633	protein_coding
KIF14	ENSG00000118193.12	32.9283	1.32731	0.288203	4.60546	4.11557e-06	0.000997838	protein_coding
TNFRSF13B	ENSG00000240505.9	118.235	1.32251	0.214984	6.15166	7.66784e-10	2.04501e-06	protein_coding
PBK	ENSG00000168078.10	11.869	1.32155	0.368846	3.58294	0.000339747	0.0131866	protein_coding
GPRC5D	ENSG00000111291.9	14.6359	1.32019	0.366489	3.60226	0.000315466	0.0127115	protein_coding
GLDC	ENSG00000178445.10	34.6401	1.31066	0.380895	3.441	0.000579568	0.0180634	protein_coding
E2F7	ENSG00000165891.16	28.3704	1.3084	0.260931	5.01436	5.3211e-07	0.000344405	protein_coding
SMIM43	ENSG00000164112.14	10.9119	1.30723	0.383727	3.40666	0.00065763	0.0197384	protein_coding
PLEKHG7	ENSG00000187510.11	29.3246	1.30201	0.24292	5.35983	8.33018e-08	8.95446e-05	protein_coding
DIRAS1	ENSG00000176490.5	69.4517	1.29091	0.296955	4.34715	1.3792e-05	0.00189326	protein_coding
MKI67	ENSG00000148773.14	1104	1.28287	0.254423	5.04226	4.60068e-07	0.000330347	protein_coding
KRT73	ENSG00000186049.8	281.901	1.27308	0.331832	3.83651	0.000124796	0.00684301	protein_coding
MYBL2	ENSG00000101057.16	246.94	1.26339	0.223683	5.64811	1.62221e-08	3.02851e-05	protein_coding
TNFRSF17	ENSG00000048462.11	56.2445	1.25431	0.370928	3.38155	0.000720793	0.0207662	protein_coding
KIF2C	ENSG00000142945.13	53.5496	1.25359	0.255488	4.90664	9.26522e-07	0.000440857	protein_coding
MCM10	ENSG00000065328.17	41.6181	1.25107	0.288193	4.34108	1.41782e-05	0.00193206	protein_coding
E2F8	ENSG00000129173.13	21.988	1.24838	0.297009	4.20318	2.6319e-05	0.00264166	protein_coding
SKA3	ENSG00000165480.16	23.4773	1.24635	0.300463	4.14811	3.35228e-05	0.00305287	protein_coding
FMN1	ENSG00000248905.10	536.166	1.24268	0.342657	3.62661	0.000287165	0.0120745	protein_coding
DTL	ENSG00000143476.18	83.9485	1.23316	0.267743	4.60576	4.10958e-06	0.000997838	protein_coding
IQSEC3	ENSG00000120645.12	38.5713	1.22367	0.4024	3.04094	0.00235844	0.043124	protein_coding
POU3F1	ENSG00000185668.8	9.57919	1.21302	0.334442	3.62699	0.000286746	0.0120745	protein_coding
JCHAIN	ENSG00000132465.12	4317.93	1.21055	0.28595	4.23342	2.30165e-05	0.00249823	protein_coding
BHLHE41	ENSG00000123095.6	50.3465	1.20735	0.225531	5.35336	8.63358e-08	8.95446e-05	protein_coding
PARD6G	ENSG00000178184.16	34.4038	1.20258	0.37894	3.17354	0.00150595	0.0327293	protein_coding
GFPT2	ENSG00000131459.13	48.0343	1.20124	0.352563	3.40717	0.000656409	0.0197335	protein_coding
MELK	ENSG00000165304.8	44.1208	1.19628	0.257861	4.63925	3.4968e-06	0.000974354	protein_coding
CDC25A	ENSG00000164045.12	26.2107	1.19509	0.277046	4.31368	1.60562e-05	0.00206039	protein_coding
MGAT3	ENSG00000128268.12	77.7526	1.15478	0.270424	4.27026	1.95247e-05	0.00227816	protein_coding
CDC6	ENSG00000094804.12	64.4118	1.15313	0.241032	4.78414	1.71722e-06	0.000628605	protein_coding
CDCA2	ENSG00000184661.14	32.4534	1.15149	0.267807	4.29971	1.71025e-05	0.00209561	protein_coding
TOP2A	ENSG00000131747.15	332.818	1.1443	0.23735	4.82116	1.42724e-06	0.000566917	protein_coding
SLC18A2	ENSG00000165646.14	33.7565	1.14154	0.239733	4.7617	1.91973e-06	0.000653369	protein_coding
DMC1	ENSG00000100206.11	10.454	1.14068	0.326575	3.49284	0.000477916	0.0161342	protein_coding
HLA-DMA	ENSG00000204257.15	1056.72	1.13062	0.325091	3.47785	0.000505455	0.0165841	protein_coding
TYMS	ENSG00000176890.16	229.684	1.12844	0.24773	4.55512	5.23566e-06	0.00105117	protein_coding
NIPSNAP3B	ENSG00000165028.12	114.669	1.11594	0.25519	4.37299	1.22559e-05	0.00183044	protein_coding
COL4A3	ENSG00000169031.21	140.858	1.10664	0.253303	4.36884	1.24906e-05	0.0018473	protein_coding
ZBTB32	ENSG00000011590.14	89.0352	1.0976	0.228851	4.79614	1.6175e-06	0.00060394	protein_coding
CDK1	ENSG00000170312.17	50.5244	1.09578	0.254235	4.31011	1.63173e-05	0.00206039	protein_coding
FAM118A	ENSG00000100376.12	1859.01	1.09489	0.220787	4.95904	7.08434e-07	0.000377878	protein_coding
BIRC5	ENSG00000089685.15	69.4333	1.09155	0.236706	4.61141	3.99945e-06	0.000997838	protein_coding
BHLHA15	ENSG00000180535.4	36.8752	1.08956	0.3605	3.02235	0.00250821	0.0448954	protein_coding
AJAP1	ENSG00000196581.11	29.3652	1.08682	0.357741	3.03802	0.00238139	0.0432894	protein_coding
COL4A4	ENSG00000081052.14	120.834	1.078	0.19902	5.41654	6.07649e-08	7.09012e-05	protein_coding
BMP8A	ENSG00000183682.8	13.0075	1.06899	0.323465	3.3048	0.000950431	0.024867	protein_coding
CDC20	ENSG00000117399.14	49.5744	1.06786	0.291199	3.66711	0.000245303	0.0109559	protein_coding
CCR9	ENSG00000173585.18	51.6555	1.06724	0.26433	4.03752	5.40198e-05	0.0041288	protein_coding
TROAP	ENSG00000135451.13	30.242	1.05967	0.240063	4.41412	1.01421e-05	0.00157786	protein_coding
DIAPH3	ENSG00000139734.19	17.5782	1.04382	0.286277	3.64618	0.000266172	0.0115832	protein_coding
XCR1	ENSG00000173578.9	50.2014	1.04324	0.299555	3.48264	0.000496502	0.0164053	protein_coding
BUB1B	ENSG00000156970.13	51.5634	1.0426	0.247968	4.20455	2.61601e-05	0.00263991	protein_coding
PCLAF	ENSG00000166803.14	63.1472	1.03869	0.259894	3.99658	6.42633e-05	0.00454848	protein_coding
KIF4A	ENSG00000090889.12	36.7823	1.02727	0.267315	3.84292	0.000121581	0.00683043	protein_coding
RPS6KA6	ENSG00000072133.12	12.0023	1.02551	0.296881	3.45428	0.000551765	0.0174592	protein_coding
EXO1	ENSG00000174371.17	41.5366	1.02241	0.245081	4.17173	3.02295e-05	0.00292411	protein_coding
CCNB2	ENSG00000157456.8	56.1415	1.02219	0.250031	4.08824	4.34649e-05	0.00363692	protein_coding
CCNA2	ENSG00000145386.11	91.6386	1.01419	0.259116	3.91402	9.07702e-05	0.00557431	protein_coding
NXPH4	ENSG00000182379.10	25.8052	1.00834	0.306402	3.29092	0.000998617	0.0256076	protein_coding
UBE2C	ENSG00000175063.17	34.4277	1.00149	0.249571	4.01286	5.99868e-05	0.00437458	protein_coding
NEK2	ENSG00000117650.13	24.6632	0.999671	0.257664	3.87974	0.000104566	0.00613882	protein_coding
CNTN2	ENSG00000184144.12	7.69065	0.996509	0.311157	3.2026	0.00136194	0.0307197	protein_coding
ASPM	ENSG00000066279.19	92.594	0.995228	0.286964	3.46813	0.000524086	0.0169617	protein_coding
TNFRSF13C	ENSG00000159958.7	1812.92	0.995041	0.217145	4.58238	4.59712e-06	0.00103402	protein_coding
RRM2	ENSG00000171848.16	383.921	0.990262	0.241046	4.10819	3.98767e-05	0.00343068	protein_coding
SIGLEC6	ENSG00000105492.16	240.357	0.985821	0.218333	4.51521	6.32548e-06	0.00116921	protein_coding
CEP55	ENSG00000138180.16	64.1075	0.981155	0.264931	3.70344	0.000212699	0.00985329	protein_coding
NCAPG	ENSG00000109805.10	63.4152	0.978951	0.265892	3.68177	0.000231624	0.0104449	protein_coding
HMMR	ENSG00000072571.20	41.0657	0.971901	0.278919	3.48452	0.000493012	0.0163773	protein_coding
CHL1	ENSG00000134121.10	26.2435	0.970353	0.313518	3.09505	0.00196781	0.0384278	protein_coding
KIFC1	ENSG00000237649.8	68.54	0.966722	0.318265	3.03748	0.00238568	0.0433209	protein_coding
BUB1	ENSG00000169679.15	95.5506	0.966443	0.212771	4.54217	5.56786e-06	0.00108825	protein_coding
SLC16A14	ENSG00000163053.11	10.0881	0.963456	0.30796	3.12851	0.00175693	0.0354979	protein_coding
HJURP	ENSG00000123485.12	47.6576	0.963091	0.249842	3.8548	0.000115826	0.0066127	protein_coding
SOX5	ENSG00000134532.20	29.5261	0.962109	0.299905	3.20804	0.00133643	0.0304637	protein_coding
TTK	ENSG00000112742.10	34.0803	0.961696	0.287194	3.3486	0.000812215	0.0225921	protein_coding
ANLN	ENSG00000011426.11	38.2983	0.941457	0.252496	3.7286	0.000192544	0.00926446	protein_coding
CENPA	ENSG00000115163.15	13.1342	0.930032	0.265645	3.50104	0.000463452	0.0159241	protein_coding
CDCA5	ENSG00000146670.10	70.7657	0.925427	0.223683	4.13722	3.51541e-05	0.00314015	protein_coding
HTR3A	ENSG00000166736.12	12.9053	0.921068	0.261443	3.52301	0.000426669	0.0150862	protein_coding
CENPF	ENSG00000117724.15	315.316	0.919959	0.204204	4.50509	6.63435e-06	0.00119093	protein_coding
SHANK1	ENSG00000161681.17	28.8139	0.914983	0.229327	3.98987	6.61107e-05	0.00462255	protein_coding
12	ENSG00000259316.12	38.201	0.902475	0.300047	3.00778	0.00263165	0.0464808	protein_coding
KIF11	ENSG00000138160.7	224.748	0.901043	0.223785	4.02638	5.66429e-05	0.00419421	protein_coding
COL5A1	ENSG00000130635.17	29.2235	0.893779	0.223001	4.00797	6.12435e-05	0.00443801	protein_coding
TPX2	ENSG00000088325.16	201.859	0.886753	0.213624	4.151	3.31019e-05	0.00305101	protein_coding
CALY	ENSG00000130643.9	10.3681	0.881651	0.286612	3.07611	0.00209722	0.0401652	protein_coding
CDT1	ENSG00000167513.9	68.9536	0.879973	0.256375	3.43236	0.000598347	0.0185114	protein_coding
CLEC9A	ENSG00000197992.7	29.0077	0.874519	0.2193	3.98778	6.66942e-05	0.00462256	protein_coding
FAM153A	ENSG00000170074.21	628.441	0.872776	0.293394	2.97476	0.00293217	0.0497519	protein_coding
SPINK2	ENSG00000128040.13	20.3149	0.871149	0.255002	3.41624	0.000634924	0.0193447	protein_coding
CDKN3	ENSG00000100526.21	37.3263	0.864121	0.21998	3.92818	8.5591e-05	0.00538013	protein_coding
GRAMD1C	ENSG00000178075.20	47.574	0.856771	0.201569	4.25052	2.13278e-05	0.0023986	protein_coding
AP1S3	ENSG00000152056.18	151.494	0.855751	0.170298	5.02503	5.03358e-07	0.000344405	protein_coding
PXDC1	ENSG00000168994.14	55.4342	0.853823	0.199342	4.28321	1.84216e-05	0.00219227	protein_coding
FOXM1	ENSG00000111206.13	107.46	0.853587	0.229472	3.71979	0.000199387	0.0095143	protein_coding
COL6A1	ENSG00000142156.16	152.99	0.853229	0.260706	3.27277	0.00106501	0.0264061	protein_coding
RAD51	ENSG00000051180.17	49.6564	0.85066	0.239939	3.54532	0.000392139	0.0142706	protein_coding
CHAD	ENSG00000136457.10	18.7721	0.849264	0.273625	3.10375	0.00191086	0.0378303	protein_coding
GTSE1	ENSG00000075218.19	43.6843	0.846448	0.233501	3.62503	0.000288926	0.0120941	protein_coding
TOX2	ENSG00000124191.18	71.6545	0.844829	0.205157	4.11797	3.82228e-05	0.00335015	protein_coding
NPIPB12	ENSG00000169203.18	1073.06	0.841055	0.174946	4.8075	1.52831e-06	0.000588836	protein_coding
HSF2BP	ENSG00000160207.9	8.89462	0.838513	0.263746	3.17925	0.00147656	0.0323164	protein_coding
ESCO2	ENSG00000171320.15	30.4826	0.837658	0.259783	3.22445	0.00126216	0.029344	protein_coding
CYP46A1	ENSG00000036530.9	28.0167	0.834068	0.210439	3.96347	7.38687e-05	0.00487298	protein_coding
CDCA7	ENSG00000144354.15	323.01	0.819113	0.197312	4.15135	3.30519e-05	0.00305101	protein_coding
AKR7L	ENSG00000211454.16	17.1164	0.817001	0.248955	3.28172	0.00103175	0.0259592	protein_coding
DNASE1L3	ENSG00000163687.14	79.8114	0.816794	0.198003	4.12516	3.70472e-05	0.00326243	protein_coding
LTK	ENSG00000062524.16	303.844	0.815052	0.23302	3.49778	0.000469145	0.0159535	protein_coding
MCC	ENSG00000171444.19	103.705	0.813111	0.189845	4.28303	1.84362e-05	0.00219227	protein_coding
MT-CO3	ENSG00000198938.2	313302	0.810901	0.173592	4.67129	2.99307e-06	0.000886947	protein_coding
CDC45	ENSG00000093009.11	44.4171	0.809534	0.249954	3.23874	0.00120061	0.0284443	protein_coding
MT-ND4L	ENSG00000212907.2	37484.7	0.807593	0.182456	4.42622	9.5897e-06	0.00151721	protein_coding
ENPP1	ENSG00000197594.14	23.5888	0.806599	0.211646	3.81108	0.00013836	0.00727616	protein_coding
SLC7A11	ENSG00000151012.13	34.7797	0.806473	0.240307	3.35601	0.000790756	0.0221543	protein_coding
TK1	ENSG00000167900.12	89.9431	0.806137	0.228659	3.5255	0.000422689	0.0149738	protein_coding
PKMYT1	ENSG00000127564.17	35.9535	0.802417	0.26722	3.00284	0.00267476	0.0468875	protein_coding
TINCR	ENSG00000223573.7	42.8961	0.801334	0.222581	3.6002	0.000317976	0.0127115	protein_coding
MZB1	ENSG00000170476.16	394.743	0.793795	0.202637	3.91733	8.95359e-05	0.00557165	protein_coding
LAMA5	ENSG00000130702.15	202.494	0.793062	0.232169	3.41588	0.000635763	0.0193447	protein_coding
DENND5B	ENSG00000170456.16	474.848	0.791846	0.159327	4.96995	6.69719e-07	0.000370674	protein_coding
BCAS1	ENSG00000064787.14	34.2264	0.790578	0.22467	3.51885	0.000433422	0.0152671	protein_coding
DNAH8	ENSG00000124721.18	25.7033	0.789931	0.223566	3.53332	0.000410378	0.0146769	protein_coding
ESPL1	ENSG00000135476.12	54.2809	0.789799	0.238998	3.30462	0.000951045	0.024867	protein_coding
RASGRF1	ENSG00000058335.16	18.5851	0.788035	0.217254	3.62726	0.000286446	0.0120745	protein_coding
CKAP2L	ENSG00000169607.13	45.2115	0.786366	0.254737	3.08697	0.00202205	0.0391594	protein_coding
RAB15	ENSG00000139998.16	248.802	0.783358	0.248804	3.1485	0.00164112	0.0341823	protein_coding
KNL1	ENSG00000137812.21	124.646	0.783085	0.217129	3.60654	0.000310308	0.0126212	protein_coding
JADE3	ENSG00000102221.14	110.367	0.780442	0.187653	4.15896	3.19704e-05	0.00301442	protein_coding
KLK1	ENSG00000167748.11	37.459	0.775161	0.255955	3.02851	0.00245765	0.0443302	protein_coding
SUMO4	ENSG00000177688.7	30.507	0.765934	0.243271	3.14848	0.00164124	0.0341823	protein_coding
CLSPN	ENSG00000092853.14	146.204	0.764488	0.204151	3.74472	0.000180598	0.00878016	protein_coding
FSCN2	ENSG00000186765.12	13.0466	0.758734	0.25453	2.98093	0.00287379	0.0494022	protein_coding
LIPC	ENSG00000166035.11	41.7815	0.754139	0.244246	3.08762	0.00201768	0.0391153	protein_coding
SLC27A2	ENSG00000140284.11	47.491	0.753488	0.225436	3.34236	0.000830706	0.0228738	protein_coding
CLNK	ENSG00000109684.16	33.9576	0.752986	0.189253	3.97872	6.92861e-05	0.00473766	protein_coding
UHRF1	ENSG00000276043.5	163.246	0.750823	0.221624	3.38783	0.000704482	0.0204859	protein_coding
SDK1	ENSG00000146555.20	16.6693	0.746357	0.222773	3.3503	0.000807234	0.0225265	protein_coding
ZWINT	ENSG00000122952.17	105.334	0.746178	0.181494	4.11132	3.93402e-05	0.00341601	protein_coding
MT-ATP8	ENSG00000228253.1	42494	0.745603	0.238482	3.12645	0.00176932	0.0357096	protein_coding
TRIP13	ENSG00000071539.14	42.0502	0.743826	0.213905	3.47736	0.000506376	0.0165852	protein_coding
OSBPL10	ENSG00000144645.16	469.747	0.740403	0.183915	4.02579	5.67845e-05	0.00419421	protein_coding
VIPR2	ENSG00000106018.14	48.0689	0.740018	0.211646	3.4965	0.000471412	0.0159724	protein_coding
EBF1	ENSG00000164330.18	208.807	0.739473	0.207624	3.5616	0.000368604	0.0137081	protein_coding
NDC80	ENSG00000080986.13	184.625	0.739195	0.189903	3.89248	9.92241e-05	0.00593723	protein_coding
RNF212	ENSG00000178222.14	44.3091	0.736573	0.183793	4.00763	6.1332e-05	0.00443801	protein_coding
ORC1	ENSG00000085840.13	88.4154	0.729713	0.193529	3.77057	0.000162878	0.0080633	protein_coding
NUSAP1	ENSG00000137804.14	267.045	0.728509	0.18195	4.0039	6.23069e-05	0.00446985	protein_coding
MT-ND4	ENSG00000198886.2	536776	0.727886	0.172067	4.23025	2.33436e-05	0.00251908	protein_coding
MT-ND3	ENSG00000198840.2	60837.6	0.726604	0.193344	3.75809	0.000171212	0.0083894	protein_coding
CENPM	ENSG00000100162.15	36.8193	0.725311	0.223054	3.25173	0.00114706	0.0276673	protein_coding
SLITRK5	ENSG00000165300.8	27.1793	0.725281	0.19714	3.67901	0.000234139	0.0105329	protein_coding
PKIB	ENSG00000135549.16	32.776	0.720825	0.237201	3.03888	0.00237456	0.0432494	protein_coding
NTN5	ENSG00000142233.14	41.6487	0.720109	0.186172	3.86798	0.000109739	0.0063625	protein_coding
EML6	ENSG00000214595.13	150.918	0.719885	0.169915	4.23674	2.26793e-05	0.00247602	protein_coding
CXorf65	ENSG00000204165.6	173.267	0.718017	0.220315	3.25904	0.00111788	0.0272451	protein_coding
ACE	ENSG00000159640.17	289.441	0.715908	0.208884	3.4273	0.000609616	0.0188114	protein_coding
DEPDC1B	ENSG00000035499.13	38.5406	0.714144	0.222454	3.2103	0.00132595	0.0302987	protein_coding
DMD	ENSG00000198947.18	39.3496	0.701617	0.220251	3.18553	0.00144488	0.0319016	protein_coding
STIL	ENSG00000123473.17	117.943	0.69934	0.153337	4.56081	5.09576e-06	0.00105117	protein_coding
MT-CO2	ENSG00000198712.1	262258	0.699002	0.172259	4.05786	4.95248e-05	0.00395699	protein_coding
TAS1R3	ENSG00000169962.5	55.1362	0.6958	0.214287	3.24705	0.00116609	0.0279459	protein_coding
CCNE2	ENSG00000175305.18	50.2937	0.69139	0.208945	3.30895	0.000936455	0.024728	protein_coding
GINS2	ENSG00000131153.9	63.2441	0.689434	0.220356	3.12873	0.00175564	0.0354979	protein_coding
MT-ND2	ENSG00000198763.3	357359	0.688739	0.174927	3.93729	8.24069e-05	0.00526868	protein_coding
MT-ATP6	ENSG00000198899.2	265668	0.687595	0.185803	3.70067	0.000215027	0.00991946	protein_coding
SHCBP1	ENSG00000171241.9	109.052	0.682383	0.157915	4.3212	1.5518e-05	0.00206039	protein_coding
ZNF154	ENSG00000179909.16	276.114	0.681804	0.164113	4.15449	3.26021e-05	0.00305101	protein_coding
GNG7	ENSG00000176533.13	731.137	0.681712	0.13678	4.984	6.22842e-07	0.000370674	protein_coding
PODXL2	ENSG00000114631.11	70.1629	0.678497	0.182753	3.71265	0.000205101	0.00969375	protein_coding
GRIP1	ENSG00000155974.14	63.8151	0.677839	0.179343	3.77957	0.000157097	0.007884	protein_coding
SAMD12	ENSG00000177570.15	265.355	0.677402	0.221747	3.05484	0.0022518	0.0417466	protein_coding
MT-ND5	ENSG00000198786.2	363484	0.67611	0.176183	3.83755	0.000124268	0.00684301	protein_coding
PLEKHA7	ENSG00000166689.18	98.3199	0.675523	0.190892	3.53877	0.000401992	0.0144819	protein_coding
NCAPH	ENSG00000121152.10	150.121	0.67271	0.187554	3.58676	0.000334818	0.0131042	protein_coding
MT-CO1	ENSG00000198804.2	877142	0.669108	0.168741	3.96529	7.33072e-05	0.0048531	protein_coding
MT-CYB	ENSG00000198727.2	320073	0.66881	0.173049	3.86486	0.000111151	0.00640458	protein_coding
PILRB	ENSG00000121716.21	3256.11	0.667702	0.155324	4.29878	1.71744e-05	0.00209561	protein_coding
DISP2	ENSG00000140323.6	35.8611	0.660752	0.165375	3.99548	6.45641e-05	0.00454848	protein_coding
CHEK1	ENSG00000149554.15	125.735	0.658105	0.207608	3.16994	0.00152469	0.0328311	protein_coding
POU5F1B	ENSG00000212993.6	40.0187	0.65786	0.201672	3.26203	0.00110619	0.0271016	protein_coding
LDOC1	ENSG00000182195.9	242.465	0.650922	0.169511	3.84	0.000123034	0.00684301	protein_coding
ITM2C	ENSG00000135916.16	1450.59	0.649631	0.13276	4.89326	9.91804e-07	0.000440857	protein_coding
KIF18A	ENSG00000121621.7	51.5501	0.645508	0.201842	3.19808	0.00138346	0.0310616	protein_coding
FXYD7	ENSG00000221946.8	116.691	0.644985	0.196158	3.2881	0.00100868	0.0256943	protein_coding
RALGPS2	ENSG00000116191.19	2081.62	0.644348	0.193907	3.32298	0.000890608	0.0239755	protein_coding
MT-ND1	ENSG00000198888.2	332585	0.64394	0.178353	3.61048	0.000305631	0.0125313	protein_coding
POU2AF1	ENSG00000110777.12	1197.47	0.643925	0.161588	3.98498	6.74855e-05	0.00464903	protein_coding
HASPIN	ENSG00000177602.5	24.8434	0.640636	0.19993	3.2043	0.00135393	0.0306933	protein_coding
CACNA1H	ENSG00000196557.14	140.016	0.636884	0.210514	3.02537	0.00248327	0.0445342	protein_coding
DNAJC5B	ENSG00000147570.10	26.8845	0.63675	0.200246	3.17984	0.00147356	0.0322886	protein_coding
STMN1	ENSG00000117632.23	1032.39	0.635203	0.147715	4.3002	1.70646e-05	0.00209561	protein_coding
COBLL1	ENSG00000082438.18	521.049	0.634917	0.182647	3.4762	0.000508571	0.0166279	protein_coding
ERFL	ENSG00000268041.3	134.723	0.627847	0.184242	3.40774	0.00065504	0.0197335	protein_coding
PLS3	ENSG00000102024.19	26.0698	0.625357	0.208883	2.99381	0.00275516	0.0479367	protein_coding
SLC5A2	ENSG00000140675.13	25.2675	0.625326	0.203688	3.07002	0.00214042	0.0404858	protein_coding
SMIM10L2A	ENSG00000178947.9	42.331	0.621214	0.181569	3.42137	0.000623074	0.0191319	protein_coding
TXNDC5	ENSG00000239264.9	3928.16	0.618907	0.166844	3.70949	0.000207675	0.00974143	protein_coding
LGMN	ENSG00000100600.15	303.117	0.616566	0.13197	4.67202	2.98258e-06	0.000886947	protein_coding
CD79A	ENSG00000105369.10	3097.63	0.615747	0.193304	3.18538	0.00144565	0.0319016	protein_coding
POLQ	ENSG00000051341.15	66.1069	0.611747	0.197167	3.10268	0.00191775	0.0378774	protein_coding
MTFR2	ENSG00000146410.12	40.6367	0.608256	0.169118	3.59665	0.000322347	0.0128207	protein_coding
MCM2	ENSG00000073111.15	507.221	0.603509	0.138497	4.35757	1.31516e-05	0.00186005	protein_coding
BACE2	ENSG00000182240.16	181.634	0.595386	0.187063	3.1828	0.00145856	0.0320729	protein_coding
PHGDH	ENSG00000092621.13	113.385	0.594622	0.179824	3.30668	0.000944075	0.0248185	protein_coding
CCSER1	ENSG00000184305.16	82.3292	0.594429	0.172721	3.44155	0.000578395	0.018057	protein_coding
GRAPL	ENSG00000189152.12	328.387	0.587789	0.178863	3.28626	0.00101526	0.0258227	protein_coding
FBXO10	ENSG00000147912.13	231.085	0.587128	0.148184	3.96215	7.42785e-05	0.00488277	protein_coding
GLB1L3	ENSG00000166105.16	49.3116	0.582067	0.163208	3.56643	0.000361884	0.013621	protein_coding
PLEKHA5	ENSG00000052126.17	421.754	0.57858	0.179274	3.22734	0.00124946	0.0292533	protein_coding
BRIP1	ENSG00000136492.10	120.285	0.576361	0.165528	3.48196	0.000497766	0.0164053	protein_coding
BDH1	ENSG00000161267.12	400.618	0.574374	0.121733	4.71832	2.378e-06	0.000761039	protein_coding
PTPRS	ENSG00000105426.19	529.259	0.573884	0.177531	3.23259	0.00122675	0.0288442	protein_coding
RUBCNL	ENSG00000102445.20	905.776	0.573852	0.169031	3.39494	0.000686438	0.020245	protein_coding
CHAF1B	ENSG00000159259.8	166.156	0.573842	0.115498	4.9684	6.75073e-07	0.000370674	protein_coding
PGGHG	ENSG00000142102.16	10295.4	0.573217	0.186025	3.08141	0.00206026	0.0396935	protein_coding
MCM6	ENSG00000076003.5	1127.66	0.570923	0.186284	3.0648	0.00217813	0.0410486	protein_coding
CACNA1F	ENSG00000102001.13	92.4532	0.56884	0.180699	3.148	0.00164391	0.0341823	protein_coding
NPIPB3	ENSG00000169246.17	6383.43	0.560224	0.152609	3.67099	0.000241615	0.010817	protein_coding
BCAR3	ENSG00000137936.18	49.2881	0.546325	0.166796	3.2754	0.00105511	0.026299	protein_coding
HELLS	ENSG00000119969.16	211.531	0.543484	0.182005	2.9861	0.00282564	0.0487991	protein_coding
CASS4	ENSG00000087589.17	586.501	0.542593	0.16789	3.23183	0.00122998	0.0288837	protein_coding
HID1	ENSG00000167861.16	109.001	0.542164	0.165428	3.27735	0.00104786	0.0262583	protein_coding
LARGE1	ENSG00000133424.22	200.076	0.541553	0.170563	3.17509	0.00149788	0.0326474	protein_coding
RIC3	ENSG00000166405.16	576.807	0.540572	0.138088	3.9147	9.05156e-05	0.00557431	protein_coding
KCP	ENSG00000135253.16	60.4535	0.537892	0.178916	3.0064	0.00264362	0.0465601	protein_coding
BANK1	ENSG00000153064.12	1934.09	0.534943	0.17686	3.02467	0.00248908	0.0445955	protein_coding
SLC1A4	ENSG00000115902.11	808.15	0.533255	0.144357	3.69401	0.000220745	0.0101255	protein_coding
CELSR1	ENSG00000075275.18	276.491	0.532716	0.17696	3.01038	0.00260919	0.0461939	protein_coding
FAM161A	ENSG00000170264.13	74.5012	0.527786	0.137583	3.83612	0.000124992	0.00684301	protein_coding
PLEKHG1	ENSG00000120278.17	619.855	0.527608	0.166537	3.16812	0.0015343	0.0329656	protein_coding
MCM4	ENSG00000104738.19	738.454	0.524232	0.143494	3.65333	0.000258859	0.0113977	protein_coding
ZNF439	ENSG00000171291.9	407.369	0.519732	0.128122	4.05654	4.98048e-05	0.00395699	protein_coding
NPIPB11	ENSG00000254206.6	402.801	0.518586	0.170181	3.04727	0.00230933	0.0425417	protein_coding
AZIN2	ENSG00000142920.18	122.231	0.517496	0.144815	3.57349	0.000352259	0.0134849	protein_coding
PLK4	ENSG00000142731.11	149.751	0.513446	0.168882	3.04026	0.00236377	0.0431371	protein_coding
ZSCAN18	ENSG00000121413.13	572.739	0.511218	0.170617	2.99629	0.0027329	0.0476382	protein_coding
COL6A3	ENSG00000163359.17	134.797	0.510645	0.143949	3.5474	0.000389057	0.0141995	protein_coding
HIP1R	ENSG00000130787.14	2068.59	0.509893	0.159785	3.19111	0.00141726	0.0315421	protein_coding
PARM1	ENSG00000169116.11	179.284	0.507948	0.166226	3.05577	0.00224481	0.0416701	protein_coding
GUCA1B	ENSG00000112599.9	72.8121	0.5049	0.146479	3.44692	0.000567026	0.0177614	protein_coding
CSF1R	ENSG00000182578.14	10565.8	-0.501048	0.155523	-3.22169	0.00127438	0.0295545	protein_coding
IRAK3	ENSG00000090376.11	4280.07	-0.50474	0.148504	-3.39883	0.000676759	0.0200865	protein_coding
GPAT3	ENSG00000138678.11	626.732	-0.506112	0.145855	-3.46996	0.000520532	0.0169005	protein_coding
TNFSF13	ENSG00000161955.17	3965.44	-0.506251	0.154973	-3.2667	0.00108807	0.0266928	protein_coding
SULF2	ENSG00000196562.16	7603.49	-0.509694	0.126644	-4.02463	5.70641e-05	0.00419421	protein_coding
CPPED1	ENSG00000103381.12	6060.13	-0.509714	0.120131	-4.243	2.20552e-05	0.00243638	protein_coding
S100Z	ENSG00000171643.14	226.023	-0.510325	0.13762	-3.70823	0.00020871	0.00975654	protein_coding
YBX3	ENSG00000060138.13	4518.48	-0.511258	0.124448	-4.1082	3.98747e-05	0.00343068	protein_coding
CARD6	ENSG00000132357.14	490.302	-0.511817	0.172079	-2.97432	0.00293636	0.0497519	protein_coding
PGD	ENSG00000142657.21	7630.39	-0.512927	0.1177	-4.35794	1.31295e-05	0.00186005	protein_coding
ARHGEF40	ENSG00000165801.10	1675.25	-0.513234	0.155991	-3.29016	0.00100132	0.0256076	protein_coding
LRRC25	ENSG00000175489.10	5043.9	-0.515281	0.152836	-3.37147	0.000747676	0.0213105	protein_coding
RNASE6	ENSG00000169413.3	1561.72	-0.516462	0.134627	-3.83624	0.000124931	0.00684301	protein_coding
PSAP	ENSG00000197746.15	115204	-0.517868	0.118573	-4.36752	1.25667e-05	0.0018473	protein_coding
CKAP4	ENSG00000136026.14	2717.75	-0.51984	0.148971	-3.48954	0.000483848	0.0162664	protein_coding
CC2D2A	ENSG00000048342.18	52.6833	-0.520659	0.145707	-3.57332	0.000352489	0.0134849	protein_coding
PLB1	ENSG00000163803.13	540.527	-0.523539	0.17612	-2.97263	0.00295258	0.0498839	protein_coding
LMO2	ENSG00000135363.12	2418.18	-0.523552	0.119329	-4.38746	1.14682e-05	0.00172662	protein_coding
LTBR	ENSG00000111321.11	2042.15	-0.527803	0.14445	-3.65389	0.000258296	0.0113977	protein_coding
CPED1	ENSG00000106034.18	448.165	-0.530528	0.160746	-3.30041	0.000965435	0.0250677	protein_coding
APLP2	ENSG00000084234.18	23500.4	-0.530892	0.106635	-4.97859	6.40497e-07	0.000370674	protein_coding
CLEC4A	ENSG00000111729.15	1239.42	-0.531616	0.127999	-4.1533	3.27721e-05	0.00305101	protein_coding
S100A11	ENSG00000163191.6	8071.3	-0.532682	0.114734	-4.64277	3.43764e-06	0.000974354	protein_coding
C5AR2	ENSG00000134830.6	523.656	-0.532773	0.139729	-3.81289	0.000137353	0.00727616	protein_coding
PVR	ENSG00000073008.16	612.609	-0.533374	0.109982	-4.84967	1.23667e-06	0.000513054	protein_coding
RTN1	ENSG00000139970.18	1472	-0.536743	0.160259	-3.34922	0.000810387	0.0225808	protein_coding
FCER1G	ENSG00000158869.11	9379.7	-0.539451	0.121106	-4.45438	8.4136e-06	0.00140244	protein_coding
TSHZ3	ENSG00000121297.8	562.206	-0.540314	0.163585	-3.30295	0.000956729	0.0249511	protein_coding
TBXAS1	ENSG00000059377.19	4253.75	-0.541084	0.120053	-4.50706	6.57319e-06	0.00119093	protein_coding
CD68	ENSG00000129226.14	18857.9	-0.541895	0.11998	-4.51655	6.28553e-06	0.00116921	protein_coding
BST1	ENSG00000109743.11	1933.42	-0.542052	0.140413	-3.8604	0.000113201	0.00648267	protein_coding
ENSG00000271254.7	ENSG00000271254.7	363.189	-0.542685	0.180981	-2.99858	0.00271242	0.0473697	protein_coding
MEGF9	ENSG00000106780.9	8031.61	-0.546148	0.153553	-3.55673	0.000375504	0.0139093	protein_coding
MYO1A	ENSG00000166866.13	38.0446	-0.547805	0.153069	-3.5788	0.00034517	0.0132866	protein_coding
TM6SF1	ENSG00000136404.16	318.594	-0.548326	0.150435	-3.64492	0.000267471	0.0116126	protein_coding
CD300LF	ENSG00000186074.19	2109.2	-0.549543	0.119816	-4.58654	4.50646e-06	0.00102675	protein_coding
NCF2	ENSG00000116701.16	13588	-0.55112	0.119338	-4.61815	3.87169e-06	0.000997838	protein_coding
NID1	ENSG00000116962.15	1378.36	-0.551532	0.17967	-3.0697	0.00214276	0.0404891	protein_coding
LOXL3	ENSG00000115318.12	392.092	-0.551561	0.155956	-3.53665	0.000405241	0.0145275	protein_coding
SLITRK4	ENSG00000179542.16	190.077	-0.551608	0.17692	-3.11784	0.00182179	0.0365446	protein_coding
ALDH1A1	ENSG00000165092.13	1429.4	-0.552031	0.178224	-3.09739	0.00195231	0.0382854	protein_coding
LRRK2	ENSG00000188906.17	4982.47	-0.552288	0.162349	-3.40187	0.000669277	0.0199596	protein_coding
RAB32	ENSG00000118508.5	1000.75	-0.553358	0.130104	-4.25321	2.10727e-05	0.00238428	protein_coding
PECAM1	ENSG00000261371.6	20856.3	-0.553507	0.10706	-5.17005	2.34036e-07	0.000198601	protein_coding
ZNF467	ENSG00000181444.13	1491.92	-0.553571	0.175948	-3.14621	0.001654	0.0342546	protein_coding
AIF1	ENSG00000204472.13	7624.35	-0.55371	0.121166	-4.56983	4.88111e-06	0.00105117	protein_coding
TICAM2	ENSG00000243414.6	497.646	-0.555124	0.179081	-3.09986	0.00193613	0.0381272	protein_coding
SMCO4	ENSG00000166002.7	537.83	-0.555797	0.168123	-3.3059	0.000946718	0.0248234	protein_coding
SLC8A1	ENSG00000183023.19	1563.5	-0.556153	0.140131	-3.96882	7.22304e-05	0.00484261	protein_coding
BCL2A1	ENSG00000140379.9	1560.31	-0.556259	0.180837	-3.07603	0.00209774	0.0401652	protein_coding
TIMP2	ENSG00000035862.13	4915.36	-0.558422	0.11841	-4.71601	2.40512e-06	0.000761039	protein_coding
NPL	ENSG00000135838.14	1166.69	-0.560649	0.14005	-4.0032	6.24902e-05	0.00446985	protein_coding
SIGLEC9	ENSG00000129450.9	1185.66	-0.561434	0.156655	-3.58388	0.000338524	0.0131665	protein_coding
CTSS	ENSG00000163131.12	79330.3	-0.56144	0.124116	-4.52352	6.08185e-06	0.00115859	protein_coding
TCF7L2	ENSG00000148737.18	1546.17	-0.562099	0.173878	-3.23272	0.00122616	0.0288442	protein_coding
KLF10	ENSG00000155090.15	7616.4	-0.562165	0.177082	-3.1746	0.00150043	0.0326474	protein_coding
HYAL2	ENSG00000068001.14	194.529	-0.562234	0.174394	-3.22393	0.00126445	0.0293607	protein_coding
FKBP1B	ENSG00000119782.14	60.5215	-0.562478	0.148913	-3.77722	0.000158586	0.00793737	protein_coding
ARL11	ENSG00000152213.4	433.337	-0.562859	0.142866	-3.93978	8.15567e-05	0.00526845	protein_coding
INKA2	ENSG00000197852.12	446.377	-0.563306	0.123122	-4.5752	4.75763e-06	0.00105117	protein_coding
CEBPA	ENSG00000245848.3	1777.75	-0.564778	0.170816	-3.30635	0.0009452	0.0248185	protein_coding
WDFY3	ENSG00000163625.17	1640.23	-0.567323	0.12676	-4.47557	7.62075e-06	0.00134219	protein_coding
CD302	ENSG00000241399.7	5177.11	-0.567981	0.180966	-3.13861	0.00169751	0.0347487	protein_coding
TRIQK	ENSG00000205133.12	480.889	-0.568328	0.172809	-3.28876	0.00100629	0.0256943	protein_coding
RAB3D	ENSG00000105514.8	2246.53	-0.570172	0.134218	-4.2481	2.15591e-05	0.0024101	protein_coding
PRAM1	ENSG00000133246.12	3649.89	-0.570465	0.143819	-3.96656	7.2918e-05	0.0048531	protein_coding
MPEG1	ENSG00000197629.6	36485.5	-0.573851	0.129244	-4.44006	8.99339e-06	0.00147279	protein_coding
NDST1	ENSG00000070614.15	1865.67	-0.574066	0.142041	-4.04154	5.31005e-05	0.00409642	protein_coding
MAK	ENSG00000111837.12	41.4269	-0.574365	0.181389	-3.16648	0.00154297	0.0330777	protein_coding
LRP1	ENSG00000123384.14	17468.3	-0.575243	0.14396	-3.99586	6.44599e-05	0.00454848	protein_coding
MEFV	ENSG00000103313.14	2944.65	-0.57624	0.156449	-3.68324	0.00023029	0.0104099	protein_coding
SLC22A15	ENSG00000163393.13	597.944	-0.576336	0.13598	-4.23839	2.25127e-05	0.00247229	protein_coding
SLC24A4	ENSG00000140090.18	2243.13	-0.576993	0.130079	-4.43572	9.17665e-06	0.00148973	protein_coding
LPCAT2	ENSG00000087253.13	1361.13	-0.577361	0.142314	-4.05694	4.97204e-05	0.00395699	protein_coding
KCTD12	ENSG00000178695.6	6984.32	-0.578564	0.152029	-3.80562	0.000141451	0.00739707	protein_coding
ZNF697	ENSG00000143067.5	150.427	-0.579269	0.182461	-3.17475	0.00149966	0.0326474	protein_coding
RASGRP4	ENSG00000171777.17	2484.54	-0.5811	0.133499	-4.35285	1.34381e-05	0.00187221	protein_coding
NFAM1	ENSG00000235568.7	5473.81	-0.581118	0.155223	-3.74375	0.000181291	0.00879097	protein_coding
MGST1	ENSG00000008394.13	577.775	-0.581155	0.161417	-3.60034	0.000317807	0.0127115	protein_coding
MS4A7	ENSG00000166927.13	4099.08	-0.582076	0.167513	-3.47481	0.000511222	0.0166562	protein_coding
CPM	ENSG00000135678.12	532.682	-0.586247	0.13597	-4.31158	1.62094e-05	0.00206039	protein_coding
SLC37A2	ENSG00000134955.12	1455.82	-0.587326	0.165219	-3.55484	0.000378206	0.013954	protein_coding
GCA	ENSG00000115271.11	1689.22	-0.58925	0.182104	-3.2358	0.00121304	0.0285936	protein_coding
PLXDC2	ENSG00000120594.17	4131.28	-0.590306	0.141086	-4.18401	2.86414e-05	0.00282913	protein_coding
PTGFRN	ENSG00000134247.10	97.7594	-0.590322	0.181088	-3.25987	0.00111464	0.0272303	protein_coding
SLC46A2	ENSG00000119457.8	457.406	-0.592419	0.193526	-3.06118	0.00220467	0.0412415	protein_coding
SPATA6	ENSG00000132122.12	332.694	-0.59287	0.130473	-4.544	5.51975e-06	0.00108825	protein_coding
FUCA1	ENSG00000179163.12	1081.38	-0.595148	0.129764	-4.58639	4.5098e-06	0.00102675	protein_coding
RBM47	ENSG00000163694.15	1698.69	-0.598222	0.135486	-4.41537	1.00835e-05	0.00157786	protein_coding
ASRGL1	ENSG00000162174.12	332.166	-0.598929	0.139896	-4.28124	1.85855e-05	0.00219603	protein_coding
HNMT	ENSG00000150540.14	745.983	-0.599047	0.141901	-4.22159	2.42585e-05	0.00259401	protein_coding
MYOF	ENSG00000138119.17	2328.15	-0.603615	0.192247	-3.13978	0.00169074	0.0346579	protein_coding
SEMA3C	ENSG00000075223.14	255.749	-0.605301	0.18454	-3.28005	0.0010379	0.0260437	protein_coding
CYBB	ENSG00000165168.9	26900.1	-0.606113	0.140633	-4.30989	1.63339e-05	0.00206039	protein_coding
FADS1	ENSG00000149485.19	868.23	-0.606865	0.123149	-4.92789	8.31213e-07	0.000408366	protein_coding
CHST15	ENSG00000182022.18	3775.64	-0.608907	0.15984	-3.80948	0.00013926	0.00730293	protein_coding
HAL	ENSG00000084110.11	385.219	-0.611016	0.168387	-3.62864	0.000284918	0.0120745	protein_coding
QPCT	ENSG00000115828.17	873.535	-0.612491	0.172845	-3.54358	0.00039473	0.0143092	protein_coding
FKBP9	ENSG00000122642.11	124.6	-0.613545	0.200761	-3.05609	0.00224245	0.0416701	protein_coding
CCDC149	ENSG00000181982.20	653.754	-0.614144	0.135924	-4.51828	6.23427e-06	0.00116921	protein_coding
RBP7	ENSG00000162444.12	670.512	-0.614474	0.175306	-3.50515	0.00045635	0.0157479	protein_coding
GBGT1	ENSG00000148288.13	398.961	-0.617619	0.155636	-3.96835	7.23706e-05	0.00484261	protein_coding
DGAT2	ENSG00000062282.15	269.869	-0.617744	0.199136	-3.10213	0.00192136	0.0378774	protein_coding
HCK	ENSG00000101336.18	8357.69	-0.618946	0.155631	-3.97701	6.97872e-05	0.00473766	protein_coding
CR1	ENSG00000203710.12	2808.02	-0.618963	0.145874	-4.24314	2.20417e-05	0.00243638	protein_coding
TLR5	ENSG00000187554.15	684.722	-0.621456	0.19936	-3.11725	0.00182545	0.0365658	protein_coding
WLS	ENSG00000116729.14	411.926	-0.622014	0.193366	-3.21676	0.00129646	0.0298073	protein_coding
CREB5	ENSG00000146592.17	1414.91	-0.622369	0.178176	-3.493	0.000477625	0.0161342	protein_coding
PRRG4	ENSG00000135378.4	319.469	-0.622427	0.150437	-4.13745	3.51186e-05	0.00314015	protein_coding
PTGDR2	ENSG00000183134.5	140.611	-0.624991	0.208046	-3.0041	0.00266365	0.0468129	protein_coding
SIRPB2	ENSG00000196209.13	2082.21	-0.626525	0.159338	-3.93204	8.42286e-05	0.00536677	protein_coding
SPOCK1	ENSG00000152377.15	56.9737	-0.628215	0.188475	-3.33316	0.000858667	0.0233419	protein_coding
ACP3	ENSG00000014257.17	762.043	-0.630804	0.129234	-4.8811	1.05497e-06	0.00045803	protein_coding
ARRDC4	ENSG00000140450.9	1517.81	-0.632023	0.190926	-3.3103	0.00093197	0.0246794	protein_coding
SIRPD	ENSG00000125900.13	99.939	-0.632409	0.165011	-3.83253	0.000126831	0.00691225	protein_coding
CD14	ENSG00000170458.15	10995.1	-0.633762	0.188571	-3.36087	0.000776971	0.0219113	protein_coding
LILRA1	ENSG00000104974.12	2509.09	-0.635971	0.18418	-3.45299	0.000554405	0.0174834	protein_coding
LRRC75B	ENSG00000178026.13	30.5075	-0.636032	0.207071	-3.07157	0.00212937	0.040382	protein_coding
SORT1	ENSG00000134243.12	2986.55	-0.636321	0.138066	-4.60883	4.04946e-06	0.000997838	protein_coding
ADGRE1	ENSG00000174837.15	2057.22	-0.636864	0.174161	-3.65676	0.000255425	0.0112998	protein_coding
ADGRA2	ENSG00000020181.18	291.379	-0.637459	0.191137	-3.33508	0.000852738	0.0232405	protein_coding
C5AR1	ENSG00000197405.8	6401.7	-0.640091	0.201181	-3.18167	0.00146429	0.0321409	protein_coding
MMP14	ENSG00000157227.14	216.946	-0.642851	0.170642	-3.76725	0.000165058	0.00813051	protein_coding
FGL2	ENSG00000127951.8	21138.6	-0.643181	0.184533	-3.48545	0.000491316	0.0163773	protein_coding
TLR8	ENSG00000101916.12	3097.54	-0.644614	0.206309	-3.1245	0.00178107	0.035908	protein_coding
ADAMTSL4	ENSG00000143382.16	2086.85	-0.645138	0.166532	-3.87395	0.000107085	0.00622796	protein_coding
SLC7A7	ENSG00000155465.21	7069.86	-0.646096	0.11524	-5.60653	2.06422e-08	3.50336e-05	protein_coding
PYGL	ENSG00000100504.17	2905.27	-0.646874	0.140112	-4.61685	3.8961e-06	0.000997838	protein_coding
FCGR2A	ENSG00000143226.16	6347.38	-0.647328	0.140416	-4.61006	4.02546e-06	0.000997838	protein_coding
FXYD6	ENSG00000137726.17	381.811	-0.648038	0.186863	-3.46798	0.000524377	0.0169617	protein_coding
IQSEC2	ENSG00000124313.19	815.841	-0.651085	0.140074	-4.64814	3.34938e-06	0.000974354	protein_coding
KCNE1	ENSG00000180509.13	186.541	-0.65459	0.167735	-3.90253	9.51933e-05	0.00575134	protein_coding
NFE2	ENSG00000123405.14	1131.55	-0.667777	0.204398	-3.26704	0.00108678	0.0266928	protein_coding
SASH1	ENSG00000111961.19	648.845	-0.669368	0.212873	-3.14445	0.00166399	0.0343639	protein_coding
IL1RN	ENSG00000136689.20	980.558	-0.67051	0.165167	-4.05959	4.91589e-05	0.00395699	protein_coding
NLRP12	ENSG00000142405.23	1150.22	-0.679871	0.191667	-3.54715	0.000389422	0.0141995	protein_coding
SIRPA	ENSG00000198053.12	5943.83	-0.679991	0.141016	-4.82208	1.42068e-06	0.000566917	protein_coding
S100A9	ENSG00000163220.11	60400.3	-0.680417	0.181142	-3.75627	0.000172465	0.00842868	protein_coding
P2RY13	ENSG00000181631.7	1953.11	-0.681442	0.166721	-4.08732	4.36376e-05	0.00363692	protein_coding
PNPLA1	ENSG00000180316.13	81.3853	-0.682438	0.175533	-3.8878	0.000101157	0.00600898	protein_coding
TMEM38A	ENSG00000072954.7	104.966	-0.682661	0.168312	-4.05594	4.99333e-05	0.00395699	protein_coding
S100A8	ENSG00000143546.10	22725.3	-0.682707	0.187824	-3.63482	0.000278169	0.0119658	protein_coding
UNC45B	ENSG00000141161.12	65.5484	-0.683503	0.200107	-3.41568	0.000636221	0.0193447	protein_coding
TPPP3	ENSG00000159713.11	372.596	-0.693544	0.200976	-3.45088	0.000558769	0.0175617	protein_coding
CLEC4D	ENSG00000166527.8	395.082	-0.695796	0.221989	-3.13437	0.00172225	0.0351013	protein_coding
RNASE2	ENSG00000169385.3	938.887	-0.696024	0.192866	-3.60885	0.00030756	0.0125485	protein_coding
NLRC4	ENSG00000091106.19	792.527	-0.697798	0.23245	-3.00193	0.00268276	0.0469835	protein_coding
FOLR2	ENSG00000165457.15	155.069	-0.698744	0.200247	-3.48941	0.000484088	0.0162664	protein_coding
GOLGA8H	ENSG00000261794.2	72.379	-0.706697	0.202701	-3.4864	0.000489573	0.0163503	protein_coding
SERPINA1	ENSG00000197249.14	22240.5	-0.707128	0.163451	-4.32625	1.51669e-05	0.00203705	protein_coding
HPSE	ENSG00000173083.16	1647.18	-0.707385	0.170439	-4.15038	3.31928e-05	0.00305101	protein_coding
LIN7A	ENSG00000111052.8	365.386	-0.716632	0.192679	-3.7193	0.000199775	0.0095143	protein_coding
DUSP6	ENSG00000139318.8	9166.92	-0.716806	0.180349	-3.97455	7.05136e-05	0.00476963	protein_coding
GPR27	ENSG00000170837.3	246.082	-0.716888	0.218263	-3.28451	0.0010216	0.0258431	protein_coding
KCNE3	ENSG00000175538.11	1544.08	-0.719624	0.170632	-4.2174	2.47133e-05	0.00259401	protein_coding
PLBD1	ENSG00000121316.11	7886.61	-0.720643	0.175195	-4.11339	3.89896e-05	0.00340139	protein_coding
DYSF	ENSG00000135636.16	2839.98	-0.722895	0.231716	-3.11975	0.00181006	0.0364156	protein_coding
CD93	ENSG00000125810.10	7319.83	-0.725489	0.168308	-4.31048	1.62901e-05	0.00206039	protein_coding
MNDA	ENSG00000163563.8	11664.8	-0.726793	0.204869	-3.5476	0.000388764	0.0141995	protein_coding
MTARC1	ENSG00000186205.14	574.176	-0.729678	0.204856	-3.56191	0.000368165	0.0137081	protein_coding
CD36	ENSG00000135218.19	6838.09	-0.73756	0.195056	-3.78127	0.000156033	0.00785169	protein_coding
XKR7	ENSG00000260903.3	37.8938	-0.737615	0.199934	-3.68929	0.00022488	0.0102899	protein_coding
TLR4	ENSG00000136869.16	3997.23	-0.738311	0.175267	-4.21249	2.52575e-05	0.00261403	protein_coding
CD101	ENSG00000134256.13	1200.79	-0.754932	0.143055	-5.27723	1.31149e-07	0.000128864	protein_coding
SIGLEC15	ENSG00000197046.12	80.4391	-0.757596	0.212793	-3.56024	0.00037051	0.0137516	protein_coding
STK32B	ENSG00000152953.13	48.095	-0.763008	0.237875	-3.2076	0.00133846	0.0304728	protein_coding
S100A12	ENSG00000163221.9	3160.61	-0.76528	0.186776	-4.09731	4.17984e-05	0.00355875	protein_coding
TREM1	ENSG00000124731.13	2608.16	-0.766258	0.205579	-3.72731	0.000193533	0.00928812	protein_coding
VNN2	ENSG00000112303.14	3077.55	-0.76711	0.19475	-3.93894	8.18422e-05	0.00526866	protein_coding
S1PR3	ENSG00000213694.7	585.289	-0.769484	0.200261	-3.8424	0.000121835	0.00683043	protein_coding
FCGR1A	ENSG00000150337.14	885.427	-0.771597	0.245108	-3.14799	0.00164397	0.0341823	protein_coding
LPAR1	ENSG00000198121.15	193.691	-0.776786	0.257418	-3.0176	0.00254782	0.04543	protein_coding
CLEC4E	ENSG00000166523.8	1076.06	-0.777274	0.192265	-4.04273	5.28319e-05	0.00409261	protein_coding
GLT1D1	ENSG00000151948.12	1568.23	-0.778761	0.149552	-5.20728	1.91633e-07	0.000170361	protein_coding
CD163	ENSG00000177575.13	4155.81	-0.779251	0.17096	-4.55808	5.1623e-06	0.00105117	protein_coding
MYO7A	ENSG00000137474.23	189.146	-0.780253	0.222011	-3.51447	0.000440625	0.0154335	protein_coding
TUSC1	ENSG00000198680.6	24.0809	-0.783691	0.226023	-3.4673	0.000525707	0.0169617	protein_coding
PTAFR	ENSG00000169403.12	3946.36	-0.788436	0.165598	-4.76116	1.92486e-06	0.000653369	protein_coding
DSC2	ENSG00000134755.19	329.296	-0.791608	0.263808	-3.00069	0.00269366	0.0471303	protein_coding
RPGRIP1	ENSG00000092200.13	95.3818	-0.792731	0.182044	-4.35462	1.333e-05	0.00187111	protein_coding
CTSL	ENSG00000135047.16	727.464	-0.794402	0.197363	-4.02507	5.69578e-05	0.00419421	protein_coding
HGF	ENSG00000019991.18	277.803	-0.798853	0.170686	-4.68024	2.86538e-06	0.000876948	protein_coding
SGMS2	ENSG00000164023.15	544.436	-0.800184	0.187596	-4.26546	1.99494e-05	0.00230191	protein_coding
ACVRL1	ENSG00000139567.14	55.5348	-0.800758	0.21141	-3.7877	0.000152046	0.00769256	protein_coding
PLA2G7	ENSG00000146070.17	527.331	-0.804643	0.216878	-3.71012	0.00020716	0.00974143	protein_coding
SERINC2	ENSG00000168528.12	134.404	-0.806288	0.254117	-3.17291	0.00150922	0.0327356	protein_coding
AATK	ENSG00000181409.14	296.187	-0.809151	0.253823	-3.18786	0.0014333	0.0318	protein_coding
VCAN	ENSG00000038427.16	53820.5	-0.8114	0.192243	-4.2207	2.43546e-05	0.00259401	protein_coding
PDGFC	ENSG00000145431.11	235.067	-0.818268	0.167159	-4.89514	9.82371e-07	0.000440857	protein_coding
CDCP1	ENSG00000163814.8	62.6392	-0.829744	0.244438	-3.3945	0.000687547	0.0202458	protein_coding
TDRD9	ENSG00000156414.20	191.641	-0.836138	0.245536	-3.40536	0.000660763	0.0197689	protein_coding
TNFRSF10C	ENSG00000173535.15	154.31	-0.838203	0.196621	-4.26305	2.01658e-05	0.00230967	protein_coding
OLFML2B	ENSG00000162745.11	45.3255	-0.841716	0.266956	-3.15301	0.00161595	0.0338322	protein_coding
FAM151B	ENSG00000152380.10	79.0519	-0.841796	0.170776	-4.92924	8.25494e-07	0.000408366	protein_coding
FCN1	ENSG00000085265.12	57142.5	-0.84518	0.145155	-5.8226	5.79378e-09	1.35205e-05	protein_coding
CYP27A1	ENSG00000135929.9	1065.96	-0.845858	0.266304	-3.17629	0.00149171	0.0326098	protein_coding
RET	ENSG00000165731.22	42.9994	-0.848327	0.266643	-3.18151	0.0014651	0.0321409	protein_coding
CD163L1	ENSG00000177675.9	12.7075	-0.854514	0.285801	-2.98989	0.00279078	0.0483761	protein_coding
GASK1B	ENSG00000164125.16	2423.75	-0.860888	0.210988	-4.08027	4.49837e-05	0.00371593	protein_coding
MCEMP1	ENSG00000183019.8	524.93	-0.874974	0.221461	-3.95092	7.785e-05	0.0050722	protein_coding
CASP5	ENSG00000137757.11	118.828	-0.876623	0.265522	-3.30151	0.000961662	0.0250046	protein_coding
DLEU7	ENSG00000186047.11	67.4185	-0.879518	0.239374	-3.67424	0.000238556	0.0107058	protein_coding
ADM	ENSG00000148926.10	324.091	-0.879741	0.277486	-3.17039	0.00152232	0.0328178	protein_coding
CECR2	ENSG00000099954.19	24.9354	-0.879862	0.226738	-3.88053	0.000104229	0.00613833	protein_coding
LRRC4	ENSG00000128594.8	134.886	-0.882751	0.223451	-3.95054	7.79754e-05	0.0050722	protein_coding
LIPN	ENSG00000204020.6	342.464	-0.903624	0.205464	-4.39796	1.09271e-05	0.00165852	protein_coding
SLC6A12	ENSG00000111181.13	138.899	-0.903778	0.220735	-4.09441	4.23253e-05	0.00357543	protein_coding
CDKN2B	ENSG00000147883.12	61.2701	-0.90775	0.224701	-4.03982	5.34919e-05	0.00410963	protein_coding
BATF2	ENSG00000168062.10	90.2059	-0.912178	0.302505	-3.01542	0.00256624	0.0456713	protein_coding
HSPA6	ENSG00000173110.8	760.02	-0.914733	0.235969	-3.8765	0.000105969	0.00618233	protein_coding
SCGB3A2	ENSG00000164265.9	12.0812	-0.9231	0.286154	-3.22588	0.00125585	0.0292702	protein_coding
LYNX1	ENSG00000180155.20	276.533	-0.928641	0.254372	-3.65072	0.000261508	0.0114603	protein_coding
APCDD1	ENSG00000154856.13	62.7125	-0.938809	0.22476	-4.17693	2.95469e-05	0.00288802	protein_coding
STEAP4	ENSG00000127954.13	491.622	-0.953926	0.275624	-3.46097	0.000538237	0.0171898	protein_coding
DRAXIN	ENSG00000162490.7	230.282	-0.965248	0.322132	-2.99643	0.00273157	0.0476382	protein_coding
CEACAM3	ENSG00000170956.17	109.691	-0.969162	0.267075	-3.6288	0.000284746	0.0120745	protein_coding
AQP9	ENSG00000103569.11	1761.51	-0.975105	0.231798	-4.2067	2.59122e-05	0.0026291	protein_coding
C3AR1	ENSG00000171860.5	1363.06	-0.984574	0.236309	-4.16647	3.09348e-05	0.00295083	protein_coding
IRAG1	ENSG00000072952.21	308.943	-1.00564	0.173349	-5.80122	6.58344e-09	1.36563e-05	protein_coding
ERAP2	ENSG00000164308.18	5867.11	-1.0239	0.293487	-3.48873	0.000485316	0.0162664	protein_coding
FAM90A1	ENSG00000171847.11	14.2037	-1.02477	0.277933	-3.68712	0.00022681	0.0103464	protein_coding
ADRB1	ENSG00000043591.6	40.6186	-1.02523	0.326429	-3.14074	0.0016852	0.0346105	protein_coding
ADAMTS1	ENSG00000154734.16	115.401	-1.02714	0.317252	-3.2376	0.0012054	0.0285217	protein_coding
C2	ENSG00000166278.16	373.196	-1.02733	0.283173	-3.62791	0.00028572	0.0120745	protein_coding
RTL8B	ENSG00000212747.5	13.3816	-1.03695	0.288177	-3.59829	0.000320315	0.0127777	protein_coding
BPI	ENSG00000101425.14	211.424	-1.04112	0.287695	-3.61882	0.000295948	0.0123455	protein_coding
ADAMTS5	ENSG00000154736.6	60.2493	-1.0849	0.300957	-3.60482	0.000312365	0.0126773	protein_coding
CYP4F22	ENSG00000171954.13	206.277	-1.10737	0.291726	-3.79594	0.000147084	0.00755625	protein_coding
SIRPB1	ENSG00000101307.16	4612.63	-1.1109	0.179473	-6.1898	6.02404e-10	1.87438e-06	protein_coding
NMNAT2	ENSG00000157064.11	8.11501	-1.12301	0.373063	-3.01024	0.00261045	0.0461939	protein_coding
PRUNE2	ENSG00000106772.19	79.1509	-1.19013	0.374798	-3.17539	0.00149637	0.0326474	protein_coding
NTSR1	ENSG00000101188.5	64.3961	-1.22032	0.37539	-3.2508	0.00115081	0.0276862	protein_coding
SULT1A1	ENSG00000196502.15	1039.5	-1.25148	0.263132	-4.75609	1.97375e-06	0.000658	protein_coding
SERPINB2	ENSG00000197632.9	75.3144	-1.28218	0.353428	-3.62783	0.000285809	0.0120745	protein_coding
EGR2	ENSG00000122877.18	234.936	-1.28326	0.389429	-3.29523	0.000983427	0.0254547	protein_coding
TNFAIP6	ENSG00000123610.5	23.9687	-1.29675	0.376953	-3.44009	0.000581511	0.0180937	protein_coding
CYP1B1	ENSG00000138061.13	1356.84	-1.36779	0.273187	-5.00679	5.53438e-07	0.000344405	protein_coding
ABO	ENSG00000175164.16	65.9798	-1.45229	0.472152	-3.07589	0.00209876	0.0401652	protein_coding
FADS2	ENSG00000134824.14	994.597	-1.46802	0.266093	-5.51695	3.44929e-08	4.59963e-05	protein_coding
OR2W3	ENSG00000238243.3	47.3683	-1.46823	0.416274	-3.52708	0.000420177	0.0149131	protein_coding
S100P	ENSG00000163993.7	44.1562	-1.483	0.381335	-3.88896	0.000100675	0.00600483	protein_coding
CFB	ENSG00000243649.10	15.8833	-1.58666	0.512515	-3.09582	0.00196268	0.0383679	protein_coding
EIF2S3B	ENSG00000180574.4	10.23	-1.82209	0.611927	-2.97762	0.00290492	0.0495269	protein_coding
SLIT2	ENSG00000145147.20	11.5063	-1.82492	0.611238	-2.9856	0.00283018	0.0488324	protein_coding
PALM	ENSG00000099864.18	23.2687	-1.88427	0.472579	-3.98721	6.68537e-05	0.00462256	protein_coding
SIGLEC12	ENSG00000254521.7	34.8077	-1.92277	0.629242	-3.05569	0.00224544	0.0416701	protein_coding
ANKRD34B	ENSG00000189127.8	17.12	-2.0261	0.51043	-3.9694	7.2054e-05	0.00484261	protein_coding
RNASE1	ENSG00000129538.14	47.4166	-2.23443	0.456397	-4.89582	9.78983e-07	0.000440857	protein_coding
DSP	ENSG00000096696.17	117.332	-2.39606	0.68826	-3.48132	0.000498941	0.0164053	protein_coding
TUNAR	ENSG00000250366.4	15.5037	-2.56347	0.660469	-3.88129	0.000103902	0.00613833	protein_coding
MSLN	ENSG00000102854.16	91.3585	-3.44645	0.772049	-4.46403	8.04311e-06	0.00139034	protein_coding
TNF	ENSG00000232810.5	27.4984	-3.48775	1.13407	-3.07544	0.00210196	0.0401652	protein_coding
DUSP14	ENSG00000276023.5	17.1291	-3.76383	1.21431	-3.09955	0.00193812	0.0381272	protein_coding
MEIS3	ENSG00000105419.18	103.874	-3.99841	0.876196	-4.56337	5.03395e-06	0.00105117	protein_coding

## Sheet: Baseline_x_Rebound
Symbol	EnsembleID	baseMean	log2FoldChange	lfcSE	stat	pvalue	padj	BioType	ERRP
IFI44L	ENSG00000137959.17	3085.54	-2.83375	0.193196	-14.6678	1.037e-48	1.9367e-44	protein_coding	TRUE
CMPK2	ENSG00000134326.12	906.67	-1.92196	0.132003	-14.56	5.04543e-48	4.71142e-44	protein_coding	TRUE
IFIT1	ENSG00000185745.10	787.168	-2.82093	0.197436	-14.2878	2.60556e-46	1.62205e-42	protein_coding	TRUE
SIGLEC1	ENSG00000088827.14	1605.74	-2.9969	0.211607	-14.1626	1.56172e-45	7.29168e-42	protein_coding	TRUE
IFI6	ENSG00000126709.16	2448.93	-1.88308	0.137581	-13.6871	1.21291e-42	4.53046e-39	protein_coding	TRUE
MX1	ENSG00000157601.15	5481.64	-1.7388	0.127477	-13.6402	2.30952e-42	7.18878e-39	protein_coding	TRUE
IFIT3	ENSG00000119917.15	2193.81	-2.55237	0.188597	-13.5334	9.92821e-42	2.64885e-38	protein_coding	TRUE
OAS3	ENSG00000111331.14	6901.41	-1.65919	0.123949	-13.3861	7.28705e-41	1.70116e-37	protein_coding	TRUE
EPSTI1	ENSG00000133106.15	2939.89	-1.36678	0.102188	-13.3752	8.4441e-41	1.75224e-37	protein_coding	TRUE
IFI44	ENSG00000137965.11	1990.26	-1.78456	0.136282	-13.0946	3.53459e-39	6.6012e-36	protein_coding	TRUE
RSAD2	ENSG00000134321.13	878.077	-2.06597	0.158926	-12.9995	1.231e-38	2.09002e-35	protein_coding	TRUE
SERPING1	ENSG00000149131.17	735.215	-2.1521	0.17378	-12.384	3.18859e-35	4.9625e-32	protein_coding	TRUE
IFITM3	ENSG00000142089.17	5169.42	-1.73527	0.141344	-12.277	1.20403e-34	1.72973e-31	protein_coding	TRUE
PARP9	ENSG00000138496.17	4783.54	-1.06038	0.0897763	-11.8113	3.41057e-32	4.54969e-29	protein_coding	TRUE
HERC5	ENSG00000138646.9	983.031	-1.43972	0.122183	-11.7833	4.75925e-32	5.92558e-29	protein_coding	TRUE
OAS2	ENSG00000111335.14	7161.03	-1.24417	0.109689	-11.3427	8.06027e-30	9.40835e-27	protein_coding	TRUE
EIF2AK2	ENSG00000055332.19	4102.43	-1.16394	0.10312	-11.2873	1.51686e-29	1.6664e-26	protein_coding	TRUE
XAF1	ENSG00000132530.17	7287.88	-1.35023	0.119691	-11.2809	1.63003e-29	1.69125e-26	protein_coding	TRUE
USP18	ENSG00000184979.12	347.563	-1.56433	0.138855	-11.266	1.93167e-29	1.89873e-26	protein_coding	TRUE
IFIT2	ENSG00000119922.11	1816.55	-1.81869	0.164498	-11.056	2.0503e-28	1.91457e-25	protein_coding	TRUE
MX2	ENSG00000183486.14	5137.64	-1.01657	0.09251	-10.9888	4.32572e-28	3.847e-25	protein_coding	TRUE
LAMP3	ENSG00000078081.8	122.539	-1.50209	0.136856	-10.9757	5.00265e-28	4.2468e-25	protein_coding	TRUE
APOBEC3A	ENSG00000128383.14	2921.08	-1.58337	0.149946	-10.5596	4.58732e-26	3.7249e-23	protein_coding	TRUE
LAP3	ENSG00000002549.13	4194.24	-0.991322	0.0976078	-10.1562	3.11037e-24	2.42039e-21	protein_coding	TRUE
ISG15	ENSG00000187608.10	674.297	-1.62845	0.164329	-9.9097	3.77783e-23	2.82219e-20	protein_coding	TRUE
OASL	ENSG00000135114.14	901.455	-1.44746	0.149287	-9.69586	3.13973e-22	2.17176e-19	protein_coding	TRUE
BLVRA	ENSG00000106605.11	1741.12	-0.615693	0.064531	-9.54103	1.4142e-21	9.32445e-19	protein_coding	TRUE
HERC6	ENSG00000138642.16	1050.62	-0.894352	0.0937615	-9.53859	1.4479e-21	9.32445e-19	protein_coding	TRUE
STAT1	ENSG00000115415.21	16061.8	-0.893257	0.0938847	-9.51441	1.82752e-21	1.13769e-18	protein_coding	TRUE
SPATS2L	ENSG00000196141.14	528.127	-0.898952	0.0945185	-9.51086	1.89092e-21	1.13919e-18	protein_coding	TRUE
DDX60	ENSG00000137628.18	2143.58	-0.985449	0.103931	-9.48173	2.50097e-21	1.45963e-18	protein_coding	TRUE
CCL2	ENSG00000108691.10	50.0655	-3.23051	0.344171	-9.38635	6.21181e-21	3.51551e-18	protein_coding	TRUE
OAS1	ENSG00000089127.15	3536.36	-1.12597	0.121018	-9.30412	1.35105e-20	7.42124e-18	protein_coding	TRUE
PLSCR1	ENSG00000188313.13	1975.5	-0.868386	0.0941424	-9.22418	2.8574e-20	1.52471e-17	protein_coding	TRUE
UBE2L6	ENSG00000156587.16	4628.06	-0.697512	0.0771762	-9.03791	1.5969e-19	8.28438e-17	protein_coding	TRUE
ETV7	ENSG00000010030.14	109.502	-1.59109	0.176293	-9.02522	1.79332e-19	9.05191e-17	protein_coding	TRUE
DTX3L	ENSG00000163840.10	4301.6	-0.655684	0.0731084	-8.96865	3.00177e-19	1.47529e-16	protein_coding	FALSE
NEXN	ENSG00000162614.19	300.167	-1.15722	0.129308	-8.94931	3.57708e-19	1.71296e-16	protein_coding	TRUE
IFIH1	ENSG00000115267.10	1570.91	-0.762425	0.086777	-8.78602	1.54948e-18	7.05808e-16	protein_coding	TRUE
GBP1	ENSG00000117228.11	4406.88	-1.12231	0.128531	-8.73181	2.5062e-18	1.08851e-15	protein_coding	TRUE
PARP14	ENSG00000173193.15	7996.55	-0.697979	0.0809384	-8.62358	6.48942e-18	2.69325e-15	protein_coding	FALSE
BATF2	ENSG00000168062.10	90.2059	-1.59635	0.185708	-8.59602	8.25267e-18	3.35059e-15	protein_coding	TRUE
TOR1B	ENSG00000136816.16	1213.12	-0.519006	0.0607246	-8.54688	1.26459e-17	5.02498e-15	protein_coding	FALSE
CXCL10	ENSG00000169245.6	192.816	-2.18698	0.257376	-8.49719	1.94236e-17	7.40317e-15	protein_coding	TRUE
CHMP5	ENSG00000086065.14	1118	-0.544732	0.0657263	-8.28788	1.15285e-16	4.2217e-14	protein_coding	FALSE
GCH1	ENSG00000131979.20	2309.39	-0.574789	0.0694041	-8.28178	1.21344e-16	4.35811e-14	protein_coding	FALSE
SAMD9L	ENSG00000177409.12	6334.03	-1.00908	0.124175	-8.1263	4.42579e-16	1.476e-13	protein_coding	TRUE
ANKRD22	ENSG00000152766.6	178.103	-1.92328	0.236889	-8.1189	4.70414e-16	1.54131e-13	protein_coding	TRUE
TNFSF10	ENSG00000121858.11	4431.56	-1.06525	0.131622	-8.09327	5.80851e-16	1.87034e-13	protein_coding	TRUE
HESX1	ENSG00000163666.10	13.8609	-1.58645	0.198948	-7.9742	1.53375e-15	4.85498e-13	protein_coding	TRUE
TRIM22	ENSG00000132274.17	13226.1	-0.526783	0.0662045	-7.9569	1.76396e-15	5.49062e-13	protein_coding	FALSE
TRIM5	ENSG00000132256.20	988.168	-0.581261	0.0736145	-7.89602	2.87958e-15	8.81623e-13	protein_coding	FALSE
CXCL11	ENSG00000169248.13	11.8018	-2.22615	0.282016	-7.8937	2.93349e-15	8.83644e-13	protein_coding	FALSE
GBP4	ENSG00000162654.9	6107.91	-0.685343	0.0873985	-7.84158	4.44895e-15	1.29826e-12	protein_coding	FALSE
MS4A4A	ENSG00000110079.19	352.165	-0.903855	0.116093	-7.78564	6.93621e-15	1.99293e-12	protein_coding	TRUE
DDX60L	ENSG00000181381.15	3185.3	-0.741136	0.0955424	-7.75714	8.68645e-15	2.458e-12	protein_coding	FALSE
KIAA1958	ENSG00000165185.15	430.672	-0.510417	0.0669259	-7.62659	2.41039e-14	6.62007e-12	protein_coding	FALSE
APOL6	ENSG00000221963.6	9544.99	-0.527234	0.0693363	-7.60401	2.87083e-14	7.77039e-12	protein_coding	FALSE
GMPR	ENSG00000137198.10	265.846	-1.20486	0.1614	-7.46507	8.32526e-14	2.22118e-11	protein_coding	TRUE
CTSL	ENSG00000135047.16	727.464	-0.841638	0.112867	-7.4569	8.85801e-14	2.33003e-11	protein_coding	TRUE
NMI	ENSG00000123609.11	1691.7	-0.590015	0.0795315	-7.41863	1.18337e-13	2.9861e-11	protein_coding	FALSE
SAMD4A	ENSG00000020577.14	396.842	-0.898733	0.121147	-7.41854	1.18422e-13	2.9861e-11	protein_coding	TRUE
IFI35	ENSG00000068079.8	1089.67	-0.805634	0.108651	-7.41485	1.21762e-13	2.99213e-11	protein_coding	TRUE
AGRN	ENSG00000188157.15	359.348	-0.982381	0.134041	-7.32894	2.31986e-13	5.59768e-11	protein_coding	TRUE
CD38	ENSG00000004468.13	1326.47	-0.667513	0.091092	-7.3279	2.33786e-13	5.59768e-11	protein_coding	FALSE
PNPT1	ENSG00000138035.15	1116.68	-0.518021	0.0711509	-7.2806	3.32347e-13	7.85686e-11	protein_coding	FALSE
WARS1	ENSG00000140105.18	13736.5	-0.764168	0.105343	-7.25411	4.04311e-13	9.43863e-11	protein_coding	TRUE
STAT2	ENSG00000170581.15	8348.99	-0.599387	0.0837242	-7.15907	8.1226e-13	1.87281e-10	protein_coding	FALSE
RGL1	ENSG00000143344.16	260.082	-0.645362	0.0903073	-7.14629	8.91528e-13	2.03051e-10	protein_coding	FALSE
SLC31A2	ENSG00000136867.11	1547.37	-0.662648	0.0942363	-7.03177	2.03932e-12	4.37774e-10	protein_coding	TRUE
BST2	ENSG00000130303.14	2568.54	-0.600979	0.085747	-7.00875	2.40457e-12	5.10315e-10	protein_coding	TRUE
C3AR1	ENSG00000171860.5	1363.06	-0.771414	0.111223	-6.93574	4.04097e-12	8.47967e-10	protein_coding	TRUE
SAMD9	ENSG00000205413.8	4588.49	-0.802716	0.11633	-6.90035	5.18753e-12	1.06464e-09	protein_coding	FALSE
OTOF	ENSG00000115155.19	195.098	-1.18784	0.172563	-6.88352	5.83895e-12	1.17256e-09	protein_coding	TRUE
IFIT5	ENSG00000152778.10	1265.67	-0.553987	0.081464	-6.80039	1.04339e-11	2.07301e-09	protein_coding	FALSE
FFAR2	ENSG00000126262.5	180.303	-1.11856	0.166335	-6.72474	1.75901e-11	3.38673e-09	protein_coding	TRUE
ABTB2	ENSG00000166016.6	69.4541	-0.916258	0.136917	-6.69206	2.20048e-11	4.19348e-09	protein_coding	TRUE
MARCKS	ENSG00000277443.3	4409.08	-0.72786	0.109158	-6.66794	2.59427e-11	4.79709e-09	protein_coding	TRUE
MYOF	ENSG00000138119.17	2328.15	-0.759869	0.114381	-6.64331	3.06716e-11	5.56138e-09	protein_coding	TRUE
LMNB1	ENSG00000113368.12	1926.03	-0.526829	0.0793722	-6.63744	3.19169e-11	5.67695e-09	protein_coding	FALSE
IGF2BP3	ENSG00000136231.14	88.812	-0.706708	0.106891	-6.61146	3.80559e-11	6.70502e-09	protein_coding	TRUE
MEGF6	ENSG00000162591.17	1240.79	0.572482	0.0870087	6.5796	4.71731e-11	8.15745e-09	protein_coding	FALSE
TLR7	ENSG00000196664.5	1128.62	-0.764286	0.116717	-6.54822	5.82279e-11	9.88603e-09	protein_coding	TRUE
IFI16	ENSG00000163565.20	8462.73	-0.508315	0.0777752	-6.53569	6.33149e-11	1.06529e-08	protein_coding	FALSE
TNFSF13B	ENSG00000102524.12	2543.92	-0.672257	0.102967	-6.52883	6.62848e-11	1.1053e-08	protein_coding	FALSE
EPHB2	ENSG00000133216.17	268.282	-0.838682	0.12924	-6.48935	8.6207e-11	1.40792e-08	protein_coding	TRUE
JUP	ENSG00000173801.17	960.543	-0.691033	0.106501	-6.4885	8.66945e-11	1.40792e-08	protein_coding	TRUE
LGALS3BP	ENSG00000108679.13	1311.87	-0.654767	0.101809	-6.43133	1.2649e-10	2.03648e-08	protein_coding	TRUE
CXCL9	ENSG00000138755.6	72.7856	-0.937524	0.146557	-6.39699	1.58472e-10	2.48708e-08	protein_coding	TRUE
MSR1	ENSG00000038945.15	434.763	-0.816031	0.127607	-6.39489	1.60658e-10	2.50037e-08	protein_coding	TRUE
IL1RN	ENSG00000136689.20	980.558	-0.611577	0.0958432	-6.38102	1.75918e-10	2.71524e-08	protein_coding	TRUE
DHX58	ENSG00000108771.13	1071.54	-0.569787	0.0896584	-6.35509	2.08309e-10	3.16291e-08	protein_coding	FALSE
RIGI	ENSG00000107201.12	1944.7	-0.592496	0.0940477	-6.29995	2.97739e-10	4.31052e-08	protein_coding	FALSE
C2	ENSG00000166278.16	373.196	-0.850666	0.135453	-6.28017	3.38214e-10	4.82174e-08	protein_coding	TRUE
MT2A	ENSG00000125148.7	656.154	-0.658616	0.105606	-6.23654	4.47343e-10	6.32922e-08	protein_coding	TRUE
JAK2	ENSG00000096968.14	3441.94	-0.557009	0.0905522	-6.15125	7.68764e-10	1.06351e-07	protein_coding	FALSE
CCR1	ENSG00000163823.4	2823.63	-0.812225	0.133706	-6.07471	1.24215e-09	1.66895e-07	protein_coding	FALSE
C1QC	ENSG00000159189.13	70.4673	-1.00859	0.16674	-6.0489	1.45842e-09	1.93174e-07	protein_coding	TRUE
APOBEC3B	ENSG00000179750.16	92.7544	-0.881219	0.147045	-5.99284	2.06203e-09	2.65589e-07	protein_coding	FALSE
EXOC3L1	ENSG00000179044.16	17.8868	-1.3199	0.220818	-5.97734	2.26806e-09	2.90125e-07	protein_coding	TRUE
IFI27	ENSG00000165949.13	24.7117	-3.97771	0.6679	-5.95555	2.59194e-09	3.2488e-07	protein_coding	FALSE
FCGR3B	ENSG00000162747.13	269.327	-0.675707	0.11546	-5.85229	4.84839e-09	5.80439e-07	protein_coding	TRUE
C1QB	ENSG00000173369.18	204.178	-0.865098	0.149128	-5.80105	6.59022e-09	7.74082e-07	protein_coding	TRUE
KLHDC7B	ENSG00000130487.9	374.084	-0.634894	0.109529	-5.79661	6.76706e-09	7.89885e-07	protein_coding	TRUE
CYP4F22	ENSG00000171954.13	206.277	-0.61944	0.107148	-5.78118	7.41772e-09	8.55144e-07	protein_coding	TRUE
FMNL2	ENSG00000157827.20	461.81	-0.664996	0.115444	-5.76035	8.39373e-09	9.50068e-07	protein_coding	TRUE
HELZ2	ENSG00000130589.16	3628.66	-0.691631	0.121087	-5.71187	1.11742e-08	1.2422e-06	protein_coding	TRUE
GNB4	ENSG00000114450.11	1543.74	-0.521876	0.0917417	-5.68854	1.28131e-08	1.39127e-06	protein_coding	FALSE
FCGR1A	ENSG00000150337.14	885.427	-0.790013	0.139625	-5.65812	1.53038e-08	1.6406e-06	protein_coding	TRUE
FCGR3A	ENSG00000203747.13	19839.9	-0.520002	0.0920902	-5.64666	1.63598e-08	1.71649e-06	protein_coding	TRUE
SDC3	ENSG00000162512.16	394.443	-0.685806	0.121479	-5.64549	1.6471e-08	1.7185e-06	protein_coding	TRUE
BAIAP3	ENSG00000007516.15	373.063	0.636601	0.113388	5.61437	1.97277e-08	2.02437e-06	protein_coding	FALSE
RUFY4	ENSG00000188282.13	179.203	-0.750137	0.133991	-5.59842	2.16313e-08	2.16632e-06	protein_coding	TRUE
ATP1A4	ENSG00000132681.17	57.4784	0.681299	0.121872	5.59029	2.26694e-08	2.24007e-06	protein_coding	TRUE
DDO	ENSG00000203797.12	49.7128	-0.515237	0.0943057	-5.46348	4.66899e-08	4.25357e-06	protein_coding	FALSE
TYMP	ENSG00000025708.14	10818.9	-0.743675	0.136472	-5.4493	5.05682e-08	4.58452e-06	protein_coding	TRUE
TRIM73	ENSG00000178809.12	205.544	0.536512	0.0985199	5.44572	5.15962e-08	4.63575e-06	protein_coding	FALSE
CASP5	ENSG00000137757.11	118.828	-0.806493	0.149797	-5.3839	7.2891e-08	6.36127e-06	protein_coding	TRUE
KCNJ10	ENSG00000177807.11	15.2851	-1.08409	0.201748	-5.37347	7.72341e-08	6.67789e-06	protein_coding	TRUE
CDKN1C	ENSG00000129757.15	1072.68	-0.605202	0.112742	-5.36801	7.96101e-08	6.69729e-06	protein_coding	TRUE
FBXO39	ENSG00000177294.7	15.1313	-0.835105	0.155789	-5.36049	8.29961e-08	6.9198e-06	protein_coding	TRUE
BPGM	ENSG00000172331.12	995.466	-0.544604	0.101766	-5.35152	8.72201e-08	7.20762e-06	protein_coding	TRUE
LY6E	ENSG00000160932.11	2755.61	-1.31582	0.246823	-5.33104	9.76506e-08	7.86087e-06	protein_coding	TRUE
SCO2	ENSG00000284194.3	1368.9	-0.758981	0.142663	-5.32011	1.03702e-07	8.24846e-06	protein_coding	TRUE
TCN2	ENSG00000185339.10	469.235	-0.567146	0.106806	-5.31005	1.09592e-07	8.63607e-06	protein_coding	TRUE
SEPTIN4	ENSG00000108387.16	80.95	-0.560386	0.10627	-5.27322	1.34053e-07	1.03028e-05	protein_coding	TRUE
GUCY1A1	ENSG00000164116.17	231.306	-0.547539	0.104694	-5.2299	1.69604e-07	1.25199e-05	protein_coding	TRUE
DCST2	ENSG00000163354.15	31.7418	0.599707	0.116097	5.16556	2.39714e-07	1.65199e-05	protein_coding	FALSE
TPX2	ENSG00000088325.16	201.859	-0.744008	0.146925	-5.06385	4.10883e-07	2.60124e-05	protein_coding	FALSE
FRMD3	ENSG00000172159.16	274.291	-0.516849	0.102748	-5.03024	4.89874e-07	2.99964e-05	protein_coding	FALSE
CACNA1I	ENSG00000100346.18	836.294	0.53091	0.105632	5.02602	5.00761e-07	3.04632e-05	protein_coding	FALSE
IL4I1	ENSG00000104951.16	92.9624	-0.690043	0.139034	-4.96312	6.93694e-07	4.06126e-05	protein_coding	TRUE
COLEC12	ENSG00000158270.12	46.7559	0.561916	0.114412	4.91133	9.04586e-07	5.13497e-05	protein_coding	FALSE
NT5C3A	ENSG00000122643.23	1398.88	-0.508595	0.104754	-4.85512	1.20313e-06	6.55361e-05	protein_coding	FALSE
TGM2	ENSG00000198959.12	211.562	-0.84993	0.175318	-4.84792	1.2476e-06	6.73416e-05	protein_coding	FALSE
ASIC3	ENSG00000213199.8	95.3457	0.538551	0.111139	4.84576	1.26128e-06	6.76887e-05	protein_coding	TRUE
GRIN3A	ENSG00000198785.7	27.2193	-0.946758	0.196094	-4.82808	1.37859e-06	7.25254e-05	protein_coding	TRUE
HMMR	ENSG00000072571.20	41.0657	-0.914415	0.19152	-4.77451	1.80148e-06	9.11773e-05	protein_coding	FALSE
FGL2	ENSG00000127951.8	21138.6	-0.551219	0.115732	-4.76288	1.90852e-06	9.4295e-05	protein_coding	FALSE
KIF20A	ENSG00000112984.12	19.9238	-1.00663	0.211686	-4.7553	1.98157e-06	9.70262e-05	protein_coding	FALSE
GPC2	ENSG00000213420.8	68.3624	0.56064	0.117999	4.75124	2.02169e-06	9.75634e-05	protein_coding	FALSE
CCNA2	ENSG00000145386.11	91.6386	-0.869188	0.183332	-4.74106	2.12598e-06	0.00010103	protein_coding	FALSE
CCR5	ENSG00000160791.14	1187.69	-0.543567	0.115041	-4.725	2.3012e-06	0.000107687	protein_coding	FALSE
NCAPG	ENSG00000109805.10	63.4152	-0.859649	0.184201	-4.6669	3.05784e-06	0.000133664	protein_coding	FALSE
CA1	ENSG00000133742.14	242.323	-2.16071	0.465304	-4.64365	3.42302e-06	0.000146625	protein_coding	FALSE
CDK1	ENSG00000170312.17	50.5244	-0.827006	0.178434	-4.63479	3.57301e-06	0.000151631	protein_coding	FALSE
AIM2	ENSG00000163568.16	349.118	-0.501826	0.108799	-4.61241	3.98036e-06	0.000164444	protein_coding	FALSE
MATN1	ENSG00000162510.6	20.8978	0.853066	0.185322	4.60315	4.16143e-06	0.000170436	protein_coding	FALSE
SECTM1	ENSG00000141574.8	2899.44	-0.533598	0.116186	-4.59262	4.37726e-06	0.000176565	protein_coding	TRUE
AXL	ENSG00000167601.12	79.8297	-0.507931	0.110946	-4.57818	4.69047e-06	0.000186779	protein_coding	FALSE
ERICH3	ENSG00000178965.14	19.6122	-0.782009	0.17088	-4.57637	4.73105e-06	0.000187994	protein_coding	TRUE
L1TD1	ENSG00000240563.2	69.1412	-0.606594	0.133057	-4.55889	5.14243e-06	0.000201342	protein_coding	TRUE
GINS2	ENSG00000131153.9	63.2441	-0.676135	0.149905	-4.51042	6.46991e-06	0.000241664	protein_coding	FALSE
NEK2	ENSG00000117650.13	24.6632	-0.796314	0.177719	-4.48076	7.43787e-06	0.000269728	protein_coding	FALSE
SLC12A8	ENSG00000221955.11	13.0694	-0.715055	0.159694	-4.47765	7.54697e-06	0.000272625	protein_coding	FALSE
TMEM272	ENSG00000281106.4	109.592	0.5677	0.126853	4.47524	7.63247e-06	0.000274651	protein_coding	FALSE
REELD1	ENSG00000250673.3	31.2704	0.572733	0.128801	4.44665	8.7218e-06	0.000305034	protein_coding	FALSE
DLGAP5	ENSG00000126787.13	54.6038	-0.944397	0.213108	-4.43155	9.35595e-06	0.00032106	protein_coding	FALSE
LY96	ENSG00000154589.7	330.64	-0.511219	0.116048	-4.40525	1.05664e-05	0.00034913	protein_coding	FALSE
TYMS	ENSG00000176890.16	229.684	-0.750686	0.170781	-4.39562	1.10459e-05	0.000360654	protein_coding	FALSE
BIRC5	ENSG00000089685.15	69.4333	-0.707796	0.161379	-4.38592	1.15498e-05	0.000373837	protein_coding	FALSE
MCM10	ENSG00000065328.17	41.6181	-0.86552	0.197684	-4.37829	1.19612e-05	0.000381859	protein_coding	FALSE
PDCD1LG2	ENSG00000197646.8	36.3713	-0.551441	0.126455	-4.36077	1.29608e-05	0.000406816	protein_coding	FALSE
CRIP2	ENSG00000182809.11	282.821	0.515579	0.118505	4.3507	1.35702e-05	0.0004231	protein_coding	FALSE
ALAS2	ENSG00000158578.21	1297.02	-2.19093	0.503898	-4.34796	1.3741e-05	0.000427072	protein_coding	FALSE
ANO5	ENSG00000171714.13	48.4452	-0.513418	0.11818	-4.34436	1.39679e-05	0.000432613	protein_coding	FALSE
FPR2	ENSG00000171049.9	589.326	-0.6848	0.157868	-4.33781	1.43908e-05	0.000443504	protein_coding	FALSE
LILRA1	ENSG00000104974.12	2509.09	-0.511319	0.118137	-4.32818	1.50346e-05	0.000456564	protein_coding	TRUE
PRCD	ENSG00000214140.11	21.6657	0.627255	0.146137	4.29223	1.76888e-05	0.000515377	protein_coding	FALSE
VPS28	ENSG00000160948.14	369.686	0.591513	0.138186	4.28056	1.86422e-05	0.000532225	protein_coding	FALSE
ZDHHC11B	ENSG00000206077.14	204.271	0.508395	0.118868	4.27697	1.89452e-05	0.000536907	protein_coding	TRUE
MKI67	ENSG00000148773.14	1104	-0.762	0.178307	-4.27352	1.92412e-05	0.000542823	protein_coding	FALSE
CDC6	ENSG00000094804.12	64.4118	-0.717379	0.167957	-4.2712	1.94423e-05	0.000546845	protein_coding	FALSE
RAD51AP1	ENSG00000111247.15	60.2403	-0.541107	0.127417	-4.24674	2.16904e-05	0.00059836	protein_coding	FALSE
LRRC7	ENSG00000033122.21	39.2269	0.548112	0.129443	4.23438	2.29186e-05	0.000622134	protein_coding	TRUE
LAMC3	ENSG00000050555.19	27.2281	0.546656	0.129248	4.22953	2.34183e-05	0.000633854	protein_coding	FALSE
PTPRU	ENSG00000060656.20	16.6436	-0.626344	0.148131	-4.22831	2.35448e-05	0.000635579	protein_coding	FALSE
CERS3	ENSG00000154227.14	16.5803	0.590069	0.139932	4.21681	2.47781e-05	0.000661079	protein_coding	TRUE
CDKN3	ENSG00000100526.21	37.3263	-0.655783	0.155679	-4.21241	2.52658e-05	0.000671215	protein_coding	FALSE
KIF11	ENSG00000138160.7	224.748	-0.650845	0.155099	-4.19633	2.71273e-05	0.000706596	protein_coding	FALSE
RRM2	ENSG00000171848.16	383.921	-0.690215	0.164539	-4.19483	2.73081e-05	0.000708341	protein_coding	FALSE
SCX	ENSG00000260428.3	25.1278	0.658588	0.157082	4.19263	2.75736e-05	0.000714237	protein_coding	FALSE
TTC34	ENSG00000215912.13	79.5363	0.554191	0.132445	4.1843	2.86047e-05	0.000729811	protein_coding	FALSE
IFIT1B	ENSG00000204010.3	61.3565	-2.07489	0.497031	-4.17458	2.98536e-05	0.000748383	protein_coding	TRUE
BAIAP2L2	ENSG00000128298.18	40.5196	0.526409	0.126153	4.17277	3.00914e-05	0.000752909	protein_coding	FALSE
RMI2	ENSG00000175643.10	51.9665	-0.584068	0.140289	-4.16332	3.13656e-05	0.000775873	protein_coding	FALSE
CLEC4F	ENSG00000152672.8	109.511	-0.677354	0.163501	-4.1428	3.43086e-05	0.000829762	protein_coding	TRUE
PGAP1	ENSG00000197121.15	246.638	-0.531634	0.129935	-4.09153	4.28533e-05	0.000990505	protein_coding	FALSE
HBB	ENSG00000244734.4	66088.7	-1.98735	0.486349	-4.08626	4.38375e-05	0.00100702	protein_coding	FALSE
HSPA1A	ENSG00000204389.10	476.313	-4.05776	0.994501	-4.08019	4.49981e-05	0.00102988	protein_coding	FALSE
APOL4	ENSG00000100336.18	87.5858	-0.710474	0.174189	-4.07876	4.5276e-05	0.00103245	protein_coding	FALSE
SHANK1	ENSG00000161681.17	28.8139	0.521871	0.128298	4.06765	4.74892e-05	0.00106856	protein_coding	FALSE
LILRB2	ENSG00000131042.15	1873.29	-0.710514	0.174939	-4.06149	4.87601e-05	0.00108929	protein_coding	FALSE
OBSL1	ENSG00000124006.15	29.8126	0.554488	0.136584	4.05967	4.91413e-05	0.00109128	protein_coding	FALSE
CDC45	ENSG00000093009.11	44.4171	-0.673949	0.16608	-4.05797	4.95001e-05	0.00109664	protein_coding	FALSE
KCNMA1	ENSG00000156113.25	51.4837	-0.54684	0.134997	-4.05074	5.10551e-05	0.00112442	protein_coding	TRUE
CEP55	ENSG00000138180.16	64.1075	-0.717182	0.177982	-4.02952	5.58907e-05	0.00120255	protein_coding	FALSE
ABCG2	ENSG00000118777.12	36.0884	-0.52928	0.131473	-4.02577	5.679e-05	0.0012163	protein_coding	FALSE
CIMAP1B	ENSG00000177989.14	2026.57	-0.655392	0.163095	-4.01847	5.85768e-05	0.00124741	protein_coding	TRUE
SLC4A3	ENSG00000114923.17	86.2456	0.523746	0.130551	4.01182	6.0253e-05	0.00127007	protein_coding	FALSE
SCARF2	ENSG00000244486.9	110.004	0.56624	0.141462	4.00278	6.2602e-05	0.00131366	protein_coding	FALSE
HBA1	ENSG00000206172.8	32348.7	-1.80381	0.454405	-3.96961	7.19889e-05	0.0014582	protein_coding	FALSE
KIF14	ENSG00000118193.12	32.9283	-0.779481	0.196996	-3.95685	7.59456e-05	0.00152897	protein_coding	FALSE
CTNNAL1	ENSG00000119326.15	95.8074	-0.528767	0.133636	-3.95676	7.59735e-05	0.00152897	protein_coding	FALSE
DPEP3	ENSG00000141096.6	25.1685	0.542481	0.138382	3.92017	8.84862e-05	0.00171428	protein_coding	FALSE
SOAT2	ENSG00000167780.12	22.5136	0.536799	0.1371	3.91538	9.02607e-05	0.00173784	protein_coding	FALSE
EPHB3	ENSG00000182580.3	40.1687	0.587143	0.150313	3.90615	9.37781e-05	0.00179263	protein_coding	FALSE
CIBAR1	ENSG00000188343.14	33.1496	-0.538584	0.137978	-3.90342	9.48439e-05	0.00180561	protein_coding	FALSE
NCKAP5	ENSG00000176771.18	14.0359	0.680092	0.174379	3.90008	9.61601e-05	0.00182694	protein_coding	FALSE
PRRT2	ENSG00000167371.21	39.1789	0.510544	0.130975	3.89803	9.69784e-05	0.00183502	protein_coding	FALSE
NRN1L	ENSG00000188038.8	13.8215	0.902322	0.233253	3.86842	0.000109542	0.00202555	protein_coding	FALSE
NDUFA11	ENSG00000174886.14	165.675	0.762219	0.197963	3.85032	0.000117964	0.00214101	protein_coding	FALSE
PER1	ENSG00000179094.16	7077.24	0.662775	0.172642	3.83901	0.000123532	0.00220141	protein_coding	TRUE
KIF23	ENSG00000137807.16	77.2614	-0.548898	0.143127	-3.83505	0.000125537	0.00222653	protein_coding	FALSE
RHBDL1	ENSG00000103269.14	28.2399	0.706615	0.185485	3.80955	0.000139218	0.00240744	protein_coding	FALSE
SOX6	ENSG00000110693.19	9.70546	-1.12387	0.295336	-3.80541	0.000141568	0.00243232	protein_coding	FALSE
CDC25A	ENSG00000164045.12	26.2107	-0.744647	0.196052	-3.79821	0.000145743	0.0024903	protein_coding	FALSE
TMPRSS5	ENSG00000166682.13	18.0447	0.623037	0.164725	3.78229	0.000155392	0.0026098	protein_coding	FALSE
TRPM5	ENSG00000070985.14	9.34599	0.703032	0.186024	3.77924	0.000157305	0.00263247	protein_coding	FALSE
CLSPN	ENSG00000092853.14	146.204	-0.544655	0.144143	-3.77858	0.000157726	0.00263577	protein_coding	FALSE
DTL	ENSG00000143476.18	83.9485	-0.702967	0.186254	-3.77423	0.000160502	0.00266685	protein_coding	FALSE
MELK	ENSG00000165304.8	44.1208	-0.684795	0.18172	-3.76841	0.000164288	0.00272249	protein_coding	FALSE
DIAPH3	ENSG00000139734.19	17.5782	-0.755847	0.20116	-3.75744	0.000171661	0.00280329	protein_coding	FALSE
AHSP	ENSG00000169877.10	78.5692	-1.96454	0.522851	-3.75736	0.000171716	0.00280329	protein_coding	FALSE
HBA2	ENSG00000188536.13	42164.1	-1.7479	0.465347	-3.75611	0.000172573	0.00281238	protein_coding	FALSE
ENSG00000255508.7	ENSG00000255508.7	127.025	0.52436	0.139915	3.74771	0.000178457	0.0028931	protein_coding	FALSE
TEKTIP1	ENSG00000183397.6	55.2047	0.50628	0.13517	3.74549	0.000180041	0.00291373	protein_coding	FALSE
DEPDC1B	ENSG00000035499.13	38.5406	-0.573888	0.153459	-3.73969	0.000184249	0.00296898	protein_coding	FALSE
LAMA5	ENSG00000130702.15	202.494	0.522391	0.139817	3.73625	0.000186783	0.0029957	protein_coding	FALSE
BUB1	ENSG00000169679.15	95.5506	-0.539468	0.144425	-3.73529	0.000187496	0.00300058	protein_coding	FALSE
E2F8	ENSG00000129173.13	21.988	-0.770754	0.206576	-3.73109	0.000190651	0.00303806	protein_coding	FALSE
SPIN2A	ENSG00000147059.9	31.2801	0.557698	0.150066	3.71635	0.000202121	0.00317478	protein_coding	FALSE
EGR3	ENSG00000179388.9	208.292	-0.728363	0.19632	-3.71009	0.000207189	0.00323805	protein_coding	FALSE
C1QA	ENSG00000173372.18	299.699	-0.512415	0.138688	-3.69473	0.000220122	0.00340349	protein_coding	TRUE
MYO5B	ENSG00000167306.21	16.4415	0.584136	0.158206	3.69224	0.000222287	0.00341595	protein_coding	TRUE
TOP2A	ENSG00000131747.15	332.818	-0.607176	0.164761	-3.68518	0.000228538	0.00347289	protein_coding	FALSE
JCHAIN	ENSG00000132465.12	4317.93	-0.569467	0.154547	-3.68475	0.000228929	0.00347405	protein_coding	FALSE
CENPF	ENSG00000117724.15	315.316	-0.515702	0.140452	-3.67174	0.000240905	0.00362542	protein_coding	FALSE
SLC4A1	ENSG00000004939.16	1003.59	-1.73103	0.471603	-3.67052	0.000242056	0.00363395	protein_coding	TRUE
TTK	ENSG00000112742.10	34.0803	-0.724576	0.197656	-3.66584	0.000246532	0.0036775	protein_coding	FALSE
ASPM	ENSG00000066279.19	92.594	-0.730802	0.199592	-3.66148	0.000250762	0.0037198	protein_coding	FALSE
CDC20	ENSG00000117399.14	49.5744	-0.71422	0.195129	-3.66025	0.000251972	0.00373436	protein_coding	FALSE
TNR	ENSG00000116147.19	25.7602	0.530252	0.145747	3.63817	0.000274583	0.00396299	protein_coding	FALSE
DEPDC1	ENSG00000024526.17	11.5725	-1.00145	0.276365	-3.62367	0.000290456	0.00411263	protein_coding	FALSE
RTL8B	ENSG00000212747.5	13.3816	-0.567279	0.156577	-3.623	0.000291206	0.004117	protein_coding	FALSE
TRIM45	ENSG00000134253.10	18.0923	0.533354	0.147395	3.61853	0.000296284	0.00416499	protein_coding	FALSE
RAD51	ENSG00000051180.17	49.6564	-0.59021	0.163311	-3.61402	0.000301481	0.00421127	protein_coding	FALSE
TUB	ENSG00000166402.9	9.44333	0.689386	0.191219	3.60522	0.000311891	0.00433721	protein_coding	FALSE
PBK	ENSG00000168078.10	11.869	-0.925703	0.257001	-3.60195	0.00031584	0.0043628	protein_coding	FALSE
PCLAF	ENSG00000166803.14	63.1472	-0.656517	0.182318	-3.60095	0.000317055	0.0043705	protein_coding	FALSE
CX3CR1	ENSG00000168329.14	7920.5	-0.611891	0.170743	-3.58369	0.000338772	0.00458578	protein_coding	FALSE
KIF4A	ENSG00000090889.12	36.7823	-0.656393	0.183414	-3.57875	0.000345242	0.00465204	protein_coding	FALSE
MYL4	ENSG00000198336.9	27.2095	-1.51167	0.42442	-3.56173	0.000368417	0.00489371	protein_coding	FALSE
FFAR1	ENSG00000126266.4	66.171	0.674001	0.18941	3.55843	0.000373084	0.00493408	protein_coding	FALSE
TNS1	ENSG00000079308.21	443.082	-0.646948	0.182395	-3.54695	0.000389712	0.00506138	protein_coding	TRUE
SELENBP1	ENSG00000143416.21	185.625	-1.57647	0.444723	-3.54482	0.000392876	0.00507653	protein_coding	FALSE
HBG2	ENSG00000196565.15	234.12	-1.66251	0.469543	-3.54069	0.000399083	0.00512297	protein_coding	FALSE
ANKK1	ENSG00000170209.5	24.2085	0.516049	0.145931	3.53624	0.000405863	0.00519171	protein_coding	FALSE
GLDC	ENSG00000178445.10	34.6401	-0.750512	0.213509	-3.51512	0.00043955	0.00550203	protein_coding	FALSE
CDCA2	ENSG00000184661.14	32.4534	-0.665234	0.189588	-3.50883	0.000450075	0.00559696	protein_coding	FALSE
CENPE	ENSG00000138778.14	155.687	-0.553584	0.157911	-3.50568	0.000455444	0.0056293	protein_coding	FALSE
RAPSN	ENSG00000165917.10	17.9982	0.582807	0.166807	3.4939	0.000476016	0.00583898	protein_coding	FALSE
XK	ENSG00000047597.7	110.27	-0.575401	0.166368	-3.45861	0.000542964	0.00646709	protein_coding	TRUE
DOK7	ENSG00000175920.18	21.5106	0.650282	0.188822	3.44389	0.000573399	0.00675089	protein_coding	FALSE
CCNB2	ENSG00000157456.8	56.1415	-0.602616	0.175528	-3.43317	0.000596571	0.00690307	protein_coding	FALSE
G0S2	ENSG00000123689.6	447.225	0.910837	0.265465	3.4311	0.000601142	0.00693877	protein_coding	FALSE
E2F7	ENSG00000165891.16	28.3704	-0.627937	0.183642	-3.41935	0.000627716	0.00716171	protein_coding	FALSE
TRIM58	ENSG00000162722.9	1452.84	-0.682206	0.199694	-3.41626	0.000634868	0.00721217	protein_coding	FALSE
TMEM269	ENSG00000274386.6	16.3075	0.524975	0.153956	3.40991	0.000649854	0.00733334	protein_coding	FALSE
CKAP2L	ENSG00000169607.13	45.2115	-0.605679	0.177719	-3.40807	0.000654248	0.00736512	protein_coding	FALSE
SDC1	ENSG00000115884.11	8.16898	-0.904862	0.265737	-3.4051	0.000661397	0.00741877	protein_coding	FALSE
CDC42EP2	ENSG00000149798.5	173.235	-0.620674	0.182499	-3.40097	0.000671481	0.00750483	protein_coding	FALSE
ARHGAP39	ENSG00000147799.12	12.9396	0.611313	0.180625	3.38444	0.00071324	0.00782636	protein_coding	FALSE
H2BK1	ENSG00000285480.2	9.20343	0.716375	0.211784	3.38257	0.000718102	0.00787509	protein_coding	FALSE
ESCO2	ENSG00000171320.15	30.4826	-0.60245	0.178198	-3.38079	0.000722773	0.00790773	protein_coding	FALSE
CCDC187	ENSG00000260220.7	9.73823	0.799507	0.236924	3.37453	0.000739417	0.00802491	protein_coding	FALSE
KIF2C	ENSG00000142945.13	53.5496	-0.540234	0.162087	-3.333	0.000859155	0.00891917	protein_coding	FALSE
XNDC1N-ZNF705EP-ALG1L9P	ENSG00000289716.1	26.0476	0.515739	0.154964	3.32813	0.00087432	0.00903141	protein_coding	FALSE
ADM5	ENSG00000224420.4	31.404	0.595473	0.179644	3.31473	0.000917311	0.00934117	protein_coding	FALSE
MTUS2	ENSG00000132938.22	9.28021	0.656919	0.198339	3.3121	0.000925991	0.0093988	protein_coding	FALSE
SLC22A31	ENSG00000259803.8	10.5493	0.733431	0.221528	3.31079	0.000930344	0.00942251	protein_coding	FALSE
CHI3L1	ENSG00000133048.13	9.75039	0.859335	0.260871	3.2941	0.000987366	0.00980812	protein_coding	FALSE
SNCA	ENSG00000145335.17	641.356	-0.763174	0.232469	-3.2829	0.00102744	0.0100668	protein_coding	FALSE
EPB42	ENSG00000166947.15	104.646	-1.80449	0.552328	-3.26707	0.00108666	0.0105044	protein_coding	FALSE
FNDC11	ENSG00000125531.7	29.8021	0.519018	0.158931	3.26568	0.00109201	0.0105397	protein_coding	FALSE
ITLN1	ENSG00000179914.5	23.1032	-0.517734	0.159988	-3.23608	0.00121185	0.0114203	protein_coding	FALSE
TMOD1	ENSG00000136842.14	128.139	-0.598098	0.185257	-3.22848	0.0012445	0.0116561	protein_coding	FALSE
HLA-DOB	ENSG00000241106.8	236.421	0.536462	0.166426	3.22343	0.00126666	0.0118103	protein_coding	FALSE
ELOVL3	ENSG00000119915.5	14.6648	-0.543121	0.168561	-3.2221	0.00127253	0.0118474	protein_coding	FALSE
CNIH2	ENSG00000174871.11	33.8303	0.504979	0.15707	3.21499	0.00130447	0.0120248	protein_coding	FALSE
HES4	ENSG00000188290.11	110.024	-0.634017	0.197638	-3.20797	0.00133675	0.0122438	protein_coding	TRUE
KCNK7	ENSG00000173338.13	27.489	0.519283	0.162471	3.19615	0.00139275	0.0125961	protein_coding	FALSE
ST20-MTHFS	ENSG00000259332.3	49.3599	0.743226	0.233697	3.1803	0.00147125	0.0131404	protein_coding	FALSE
UBE2C	ENSG00000175063.17	34.4277	-0.554562	0.174731	-3.1738	0.00150456	0.0133678	protein_coding	FALSE
FAM111B	ENSG00000189057.11	147.663	-0.551946	0.174565	-3.16183	0.00156779	0.0137659	protein_coding	FALSE
MMRN2	ENSG00000173269.14	11.4425	0.682923	0.216029	3.16126	0.0015709	0.0137822	protein_coding	FALSE
HEMGN	ENSG00000136929.13	177.462	-0.690576	0.219187	-3.15063	0.00162919	0.0141381	protein_coding	FALSE
IL10	ENSG00000136634.7	25.7391	-0.628935	0.19997	-3.14514	0.00166005	0.0143201	protein_coding	FALSE
NYAP1	ENSG00000166924.9	13.9915	0.531506	0.169815	3.12991	0.00174862	0.014865	protein_coding	FALSE
TAMALIN	ENSG00000161835.11	916.506	0.571527	0.183668	3.11173	0.00185993	0.0155907	protein_coding	TRUE
FPR3	ENSG00000187474.5	134.534	-0.53709	0.173135	-3.10215	0.0019212	0.0159966	protein_coding	FALSE
HBM	ENSG00000206177.7	14.1079	-1.89934	0.613394	-3.09644	0.00195862	0.0162286	protein_coding	FALSE
OR2W3	ENSG00000238243.3	47.3683	-0.732558	0.236734	-3.09444	0.00197188	0.0163022	protein_coding	FALSE
ANLN	ENSG00000011426.11	38.2983	-0.54065	0.175236	-3.08526	0.00203374	0.0166808	protein_coding	FALSE
SUCNR1	ENSG00000198829.6	19.8532	-0.628926	0.204356	-3.0776	0.00208677	0.0169593	protein_coding	FALSE
PXDNL	ENSG00000147485.13	9.03888	0.649289	0.212754	3.05184	0.00227445	0.0180602	protein_coding	FALSE
SHANK3	ENSG00000251322.12	13.2142	0.846313	0.277808	3.04639	0.00231607	0.018251	protein_coding	FALSE
IQCA1	ENSG00000132321.17	11.6632	0.574946	0.189102	3.04039	0.0023627	0.0185403	protein_coding	FALSE
KRT1	ENSG00000167768.4	76.6466	-0.879486	0.289441	-3.03857	0.00237702	0.0186213	protein_coding	FALSE
ATCAY	ENSG00000167654.18	9.45054	0.582336	0.192283	3.02853	0.00245747	0.0190676	protein_coding	FALSE
GYPB	ENSG00000250361.10	10.0884	-1.16656	0.38637	-3.0193	0.00253363	0.0195529	protein_coding	FALSE
DDIT4L	ENSG00000145358.6	8.34159	-0.59123	0.197308	-2.99648	0.00273113	0.0206839	protein_coding	FALSE
ENSG00000257390.5	ENSG00000257390.5	9.14439	-0.936931	0.316027	-2.96472	0.00302962	0.0223224	protein_coding	FALSE
CNTN2	ENSG00000184144.12	7.69065	0.648245	0.219117	2.95844	0.00309197	0.0226543	protein_coding	FALSE
BUB1B	ENSG00000156970.13	51.5634	-0.503296	0.171214	-2.93958	0.00328662	0.0236717	protein_coding	FALSE
TNFAIP6	ENSG00000123610.5	23.9687	-0.558095	0.190284	-2.93295	0.00335756	0.0240017	protein_coding	FALSE
KIFC1	ENSG00000237649.8	68.54	-0.632065	0.216099	-2.92488	0.00344588	0.0244232	protein_coding	FALSE
ARHGAP20	ENSG00000137727.13	14.5268	0.50218	0.171776	2.92346	0.00346167	0.0245073	protein_coding	FALSE
PPARGC1A	ENSG00000109819.9	11.5819	0.728877	0.249384	2.92271	0.00346998	0.0245475	protein_coding	FALSE
CENPA	ENSG00000115163.15	13.1342	-0.542784	0.187542	-2.8942	0.00380124	0.0262254	protein_coding	FALSE
CRB2	ENSG00000148204.12	8.4648	0.618324	0.21375	2.89275	0.00381891	0.0263083	protein_coding	FALSE
SKA3	ENSG00000165480.16	23.4773	-0.595381	0.20679	-2.87916	0.00398738	0.0271188	protein_coding	FALSE
PRRT4	ENSG00000224940.10	11.4687	0.603791	0.209895	2.87663	0.00401945	0.0272773	protein_coding	FALSE
IGF1	ENSG00000017427.17	11.3792	-0.696259	0.242602	-2.86997	0.00410509	0.0276875	protein_coding	FALSE
SLC26A5	ENSG00000170615.16	14.6558	0.51604	0.180239	2.86309	0.00419535	0.0280985	protein_coding	FALSE
IL27	ENSG00000197272.2	21.2156	-0.600682	0.210631	-2.85181	0.00434705	0.0288608	protein_coding	FALSE
NEIL3	ENSG00000109674.4	13.9014	-0.607167	0.213319	-2.84629	0.00442318	0.0292205	protein_coding	FALSE
UBE2F-SCLY	ENSG00000258984.5	12.7525	-0.948584	0.333926	-2.8407	0.00450151	0.0295605	protein_coding	FALSE
PHOSPHO1	ENSG00000173868.12	81.2694	-1.02064	0.360914	-2.82794	0.00468487	0.0303169	protein_coding	FALSE
TNFRSF17	ENSG00000048462.11	56.2445	-0.601317	0.213569	-2.81556	0.00486916	0.0311426	protein_coding	FALSE
SKA1	ENSG00000154839.10	46.2887	-0.689528	0.245111	-2.81312	0.00490632	0.0312946	protein_coding	FALSE
AVPR1A	ENSG00000166148.4	18.6488	-0.537811	0.19164	-2.80636	0.0050104	0.0317043	protein_coding	FALSE
ALOX15	ENSG00000161905.13	8.81728	0.524082	0.187301	2.79808	0.00514079	0.0323047	protein_coding	FALSE
FBXO43	ENSG00000156509.14	9.84988	-0.552009	0.198041	-2.78735	0.00531411	0.0329613	protein_coding	FALSE
HLA-F	ENSG00000204642.14	3091.79	-0.539925	0.195244	-2.76538	0.00568562	0.0346747	protein_coding	FALSE
ELAVL4	ENSG00000162374.18	8.28678	-0.587382	0.212424	-2.76514	0.00568987	0.0346747	protein_coding	FALSE
EMID1	ENSG00000186998.16	14.045	0.537348	0.196088	2.74034	0.00613751	0.0364581	protein_coding	FALSE
PLEK2	ENSG00000100558.9	14.0231	-0.703415	0.257168	-2.73523	0.00623363	0.0368766	protein_coding	FALSE
RAB7B	ENSG00000276600.5	14.3237	0.525396	0.193775	2.71137	0.00670066	0.0387675	protein_coding	FALSE
CERKL	ENSG00000188452.15	12.5125	-0.712885	0.264628	-2.69392	0.00706179	0.0402951	protein_coding	FALSE
SMIM43	ENSG00000164112.14	10.9119	-0.683252	0.256037	-2.66856	0.00761769	0.0424452	protein_coding	FALSE
HBD	ENSG00000223609.11	165.36	-1.20469	0.453065	-2.65897	0.00783793	0.0433465	protein_coding	FALSE
CES3	ENSG00000172828.13	9.11133	0.520408	0.197012	2.6415	0.00825391	0.0449607	protein_coding	FALSE
RUNDC3A	ENSG00000108309.14	25.0668	-0.721587	0.273301	-2.64027	0.00828404	0.0450706	protein_coding	FALSE
DDR1	ENSG00000204580.14	63.4912	0.858279	0.327508	2.62063	0.00877665	0.0468637	protein_coding	FALSE
PRRG3	ENSG00000130032.17	214.936	-0.684882	0.26198	-2.61425	0.00894238	0.0474589	protein_coding	FALSE
SLC6A8	ENSG00000130821.17	122.24	-0.645995	0.247682	-2.60816	0.00910291	0.0479983	protein_coding	FALSE
